# Supplementary material for: Semantic-visual shared knowledge graph for zero-shot learning
Source: PeerJ Comput Sci. 2023 Mar 22;9:e1260. doi: 10.7717/peerj-cs.1260 (PMC10280465; doi:10.7717/peerj-cs.1260)
Supplement: Supplemental Information 1 [file peerj-cs-09-1260-s001.zip]

Archive with 23 entries (17 files):
- svkg-main/
- svkg-main/README.md
- svkg-main/datasets/
- svkg-main/datasets/split/
- svkg-main/datasets/split/bird-split.json
- svkg-main/datasets/split/dog-split.json
- svkg-main/datasets/split/imagenet-split.json
- svkg-main/datasets/split/imagenet-testsets.json
- svkg-main/datasets/split/monkey-split.json
- svkg-main/datasets/split/snake-split.json
- svkg-main/graph/
- svkg-main/graph/glove.py
- svkg-main/graph/imagenet-xml-wnids.json
- svkg-main/graph/svkg.py
- svkg-main/map/
- svkg-main/map/dataloader.py
- svkg-main/map/gcn.py
- svkg-main/map/test.py
- svkg-main/map/train.py
- svkg-main/map/utils.py
- svkg-main/visual/
- svkg-main/visual/resnet.py
- svkg-main/visual/resnet_process.py
