# Supplementary material for: Semantic-visual shared knowledge graph for zero-shot learning
Source: PeerJ Comput Sci. 2023 Mar 22;9:e1260. doi: 10.7717/peerj-cs.1260 (PMC10280465; doi:10.7717/peerj-cs.1260)
Supplement: Supplemental Information 1 [file peerj-cs-09-1260-s001.zip › svkg-main/datasets/split/bird-split.json]

{"train": ["n01514668", "n01514859", "n01518878", "n01530575", "n01531178", "n01532829", "n01534433", "n01537544", "n01558993", "n01560419", "n01580077", "n01582220", "n01592084", "n01601694", "n01608432", "n01614925", "n01616318", "n01622779", "n01795545", "n01796340", "n01797886", "n01798484", "n01806143", "n01806567", "n01807496", "n01817953", "n01818515", "n01819313", "n01820546", "n01824575", "n01828970", "n01829413", "n01833805", "n01843065", "n01843383", "n01847000", "n01855032", "n01855672", "n01860187", "n02002556", "n02002724", "n02006656", "n02007558", "n02009229", "n02009912", "n02011460", "n02012849", "n02013706", "n02017213", "n02018207", "n02018795", "n02025239", "n02027492", "n02028035", "n02033041", "n02037110", "n02051845", "n02056570"], "test": ["n00452152", "n01317916", "n01321123", "n01472303", "n01503061", "n01503976", "n01504179", "n01504344", "n01514752", "n01515078", "n01515217", "n01515303", "n01516212", "n01517389", "n01517565", "n01517966", "n01519563", "n01519873", "n01520576", "n01521399", "n01521756", "n01522450", "n01523105", "n01524359", "n01524761", "n01525720", "n01526521", "n01526766", "n01527194", "n01527347", "n01527617", "n01527917", "n01528396", "n01528654", "n01528845", "n01529672", "n01530439", "n01531344", "n01531512", "n01531639", "n01531811", "n01531971", "n01532325", "n01532511", "n01533000", "n01533339", "n01533481", "n01533651", "n01533893", "n01534155", "n01534582", "n01534762", "n01535140", "n01535469", "n01535690", "n01536035", "n01536186", "n01536334", "n01536644", "n01536780", "n01537134", "n01537895", "n01538059", "n01538200", "n01538362", "n01538630", "n01538955", "n01539272", "n01539573", "n01539925", "n01540090", "n01540233", "n01540566", "n01540832", "n01541102", "n01541386", "n01541760", "n01541922", "n01542168", "n01542433", "n01542786", "n01543175", "n01543383", "n01543632", "n01543936", "n01544208", "n01544389", "n01544704", "n01545574", "n01546039", "n01546506", "n01546921", "n01547832", "n01548301", "n01548492", "n01548694", "n01548865", "n01549053", "n01549430", "n01549641", "n01549886", "n01550172", "n01550761", "n01551080", "n01551300", "n01551711", "n01552034", "n01552333", "n01552813", "n01553142", "n01553527", "n01553762", "n01554017", "n01554448", "n01555004", "n01555305", "n01555809", "n01556182", "n01556514", "n01557185", "n01557962", "n01558149", "n01558307", "n01558461", "n01558594", "n01558765", "n01559160", "n01559477", "n01559639", "n01559804", "n01560105", "n01560280", "n01560636", "n01560793", "n01560935", "n01561181", "n01561452", "n01561732", "n01562014", "n01562265", "n01562451", "n01563128", "n01563449", "n01563746", "n01563945", "n01564101", "n01564217", "n01564394", "n01564773", "n01564914", "n01565078", "n01565345", "n01565599", "n01565930", "n01566207", "n01566645", "n01567133", "n01567678", "n01567879", "n01568132", "n01568294", "n01568720", "n01568892", "n01569060", "n01569262", "n01569423", "n01569566", "n01569836", "n01569971", "n01570267", "n01570421", "n01570676", "n01570839", "n01571410", "n01571904", "n01572328", "n01572489", "n01572654", "n01572782", "n01573074", "n01573240", "n01573360", "n01573627", "n01573898", "n01574045", "n01574390", "n01574560", "n01574801", "n01575117", "n01575401", "n01575745", "n01576076", "n01576358", "n01576695", "n01577035", "n01577458", "n01577659", "n01577941", "n01578180", "n01578575", "n01579028", "n01579149", "n01579260", "n01579410", "n01579578", "n01579729", "n01580379", "n01580490", "n01580772", "n01580870", "n01581166", "n01581434", "n01581730", "n01581874", "n01581984", "n01582398", "n01582498", "n01582856", "n01583209", "n01583495", "n01583828", "n01584225", "n01584695", "n01584853", "n01585121", "n01585287", "n01585422", "n01585715", "n01586020", "n01586374", "n01586941", "n01587278", "n01587526", "n01587834", "n01588002", "n01588431", "n01588725", "n01588996", "n01589286", "n01589718", "n01589893", "n01590220", "n01591005", "n01591123", "n01591301", "n01591697", "n01592257", "n01592387", "n01592540", "n01592694", "n01593028", "n01593282", "n01593553", "n01594004", "n01594372", "n01594787", "n01594968", "n01595168", "n01595450", "n01595624", "n01595974", "n01596273", "n01596608", "n01597022", "n01597336", "n01597737", "n01597906", "n01598074", "n01598271", "n01598588", "n01598988", "n01599159", "n01599269", "n01599388", "n01599556", "n01599741", "n01600085", "n01600341", "n01600657", "n01601068", "n01601410", "n01602080", "n01602209", "n01602630", "n01602832", "n01603000", "n01603152", "n01603600", "n01603812", "n01603953", "n01604330", "n01604968", "n01605630", "n01606097", "n01606177", "n01606522", "n01606672", "n01606809", "n01606978", "n01607309", "n01607429", "n01607600", "n01607812", "n01607962", "n01608265", "n01608814", "n01609062", "n01609391", "n01609751", "n01609956", "n01610100", "n01610226", "n01610552", "n01610955", "n01611472", "n01611674", "n01611800", "n01611969", "n01612122", "n01612275", "n01612476", "n01612628", "n01612955", "n01613177", "n01613294", "n01613615", "n01613807", "n01614038", "n01614343", "n01614556", "n01615121", "n01615303", "n01615458", "n01615703", "n01616086", "n01616551", "n01616764", "n01617095", "n01617443", "n01617766", "n01618082", "n01618503", "n01618922", "n01619310", "n01619536", "n01619835", "n01620135", "n01620414", "n01620735", "n01621127", "n01621635", "n01622120", "n01622352", "n01622483", "n01622959", "n01623110", "n01623425", "n01623615", "n01623706", "n01623880", "n01624115", "n01624212", "n01624305", "n01624537", "n01624833", "n01625121", "n01625562", "n01789386", "n01789740", "n01790171", "n01790304", "n01790398", "n01790557", "n01790711", "n01790812", "n01791107", "n01791314", "n01791388", "n01791463", "n01791625", "n01791954", "n01792042", "n01792158", "n01792429", "n01792530", "n01792640", "n01792808", "n01792955", "n01793085", "n01793159", "n01793249", "n01793340", "n01793435", "n01793565", "n01793715", "n01794158", "n01794344", "n01794651", "n01795088", "n01795735", "n01795900", "n01796019", "n01796105", "n01796519", "n01796729", "n01797020", "n01797307", "n01797601", "n01798168", "n01798706", "n01798839", "n01798979", "n01799302", "n01799679", "n01800195", "n01800424", "n01800633", "n01801088", "n01801479", "n01801672", "n01801876", "n01802159", "n01802721", "n01803078", "n01803362", "n01803641", "n01803893", "n01804163", "n01804478", "n01804653", "n01804921", "n01805070", "n01805321", "n01805801", "n01806061", "n01806297", "n01806364", "n01806467", "n01806847", "n01807105", "n01807828", "n01808140", "n01808291", "n01808596", "n01809106", "n01809371", "n01809752", "n01810268", "n01810700", "n01811243", "n01811909", "n01812187", "n01812337", "n01812662", "n01812866", "n01813088", "n01813385", "n01813532", "n01813658", "n01813948", "n01814217", "n01814370", "n01814549", "n01814620", "n01814755", "n01814921", "n01815036", "n01815270", "n01815601", "n01816017", "n01816140", "n01816474", "n01816887", "n01817263", "n01817346", "n01818299", "n01818832", "n01819115", "n01819465", "n01819734", "n01820052", "n01820348", "n01820801", "n01821076", "n01821203", "n01821554", "n01821869", "n01822300", "n01822602", "n01823013", "n01823414", "n01823740", "n01824035", "n01824344", "n01824749", "n01825278", "n01825930", "n01826364", "n01826680", "n01826844", "n01827403", "n01827793", "n01828096", "n01828556", "n01829869", "n01830042", "n01830479", "n01830915", "n01831360", "n01831712", "n01832167", "n01832493", "n01832813", "n01833112", "n01833415", "n01834177", "n01834540", "n01835276", "n01835769", "n01835918", "n01836087", "n01836673", "n01837072", "n01837526", "n01838038", "n01838598", "n01839086", "n01839330", "n01839598", "n01839750", "n01839949", "n01840120", "n01840412", "n01840775", "n01841102", "n01841288", "n01841441", "n01841679", "n01841943", "n01842235", "n01842504", "n01842788", "n01843719", "n01844231", "n01844551", "n01844746", "n01844917", "n01845132", "n01845477", "n01846331", "n01847089", "n01847170", "n01847253", "n01847407", "n01847806", "n01847978", "n01848123", "n01848323", "n01848453", "n01848555", "n01848648", "n01848840", "n01848976", "n01849157", "n01849466", "n01849676", "n01849863", "n01850192", "n01850373", "n01850553", "n01850873", "n01851038", "n01851207", "n01851375", "n01851573", "n01851731", "n01851895", "n01852142", "n01852329", "n01852400", "n01852671", "n01852861", "n01853195", "n01853498", "n01853666", "n01853870", "n01854415", "n01854700", "n01854838", "n01855188", "n01855476", "n01856072", "n01856155", "n01856380", "n01856553", "n01856890", "n01857079", "n01857325", "n01857512", "n01857632", "n01857851", "n01858281", "n01858441", "n01858780", "n01858845", "n01858906", "n01859190", "n01859325", "n01859496", "n01859689", "n01859852", "n01860002", "n01860497", "n01860864", "n01861148", "n01861330", "n01897426", "n01897536", "n01897667", "n02000954", "n02002075", "n02008041", "n02008796", "n02016358", "n02016956", "n02018027", "n02021795", "n02023341", "n02025043", "n02026059", "n02031934", "n02051474", "n02153203", "n10401331", "n10802507"]}
