# Supplementary material for: Semantic-visual shared knowledge graph for zero-shot learning
Source: PeerJ Comput Sci. 2023 Mar 22;9:e1260. doi: 10.7717/peerj-cs.1260 (PMC10280465; doi:10.7717/peerj-cs.1260)
Supplement: Supplemental Information 1 [file peerj-cs-09-1260-s001.zip › svkg-main/datasets/split/dog-split.json]

{"train": ["n02085620", "n02085782", "n02085936", "n02086079", "n02086240", "n02086646", "n02086910", "n02087046", "n02087394", "n02088094", "n02088238", "n02088364", "n02088466", "n02088632", "n02089078", "n02089867", "n02089973", "n02090379", "n02090622", "n02090721", "n02091032", "n02091134", "n02091244", "n02091467", "n02091635", "n02091831", "n02092002", "n02092339", "n02093256", "n02093428", "n02093647", "n02093754", "n02093859", "n02093991", "n02094114", "n02094258", "n02094433", "n02095314", "n02095570", "n02095889", "n02096051", "n02096177", "n02096294", "n02096437", "n02096585", "n02097047", "n02097130", "n02097209", "n02097298", "n02097474", "n02097658", "n02098105", "n02098286", "n02098413", "n02099267", "n02099429", "n02099601", "n02099712", "n02099849", "n02100236", "n02100583", "n02100735", "n02100877", "n02101006", "n02101388", "n02101556", "n02102040", "n02102177", "n02102318", "n02102480", "n02102973", "n02104029", "n02104365", "n02105056", "n02105162", "n02105251", "n02105412", "n02105505", "n02105641", "n02105855", "n02106030", "n02106166", "n02106382", "n02106550", "n02106662", "n02107142", "n02107312", "n02107574", "n02107683", "n02107908", "n02108000", "n02108089", "n02108422", "n02108551", "n02108915", "n02109047", "n02109525", "n02109961", "n02110063", "n02110185", "n02110341", "n02110627", "n02110806", "n02110958", "n02111129", "n02111277", "n02111500", "n02111889", "n02112018", "n02112137", "n02112350", "n02112706", "n02113023", "n02113186", "n02113624", "n02113712", "n02113799", "n02113978"], "test": ["n00452864", "n01322343", "n01322604", "n02083346", "n02083672", "n02083780", "n02084071", "n02084732", "n02084861", "n02085019", "n02085118", "n02085272", "n02085374", "n02086346", "n02086478", "n02086753", "n02087122", "n02087314", "n02087551", "n02088745", "n02088839", "n02088992", "n02089232", "n02089468", "n02089555", "n02089725", "n02090129", "n02090253", "n02090475", "n02090827", "n02092173", "n02092468", "n02093056", "n02094562", "n02094721", "n02094931", "n02095050", "n02095212", "n02095412", "n02095727", "n02096756", "n02097786", "n02097967", "n02098550", "n02098806", "n02098906", "n02099029", "n02099997", "n02100399", "n02101108", "n02101670", "n02101861", "n02102605", "n02102806", "n02103181", "n02103406", "n02103841", "n02104184", "n02104280", "n02104523", "n02104882", "n02106854", "n02106966", "n02107420", "n02108254", "n02108672", "n02109150", "n02109256", "n02109391", "n02109687", "n02109811", "n02110532", "n02111626", "n02112497", "n02112826", "n02113335", "n02113892"]}
