# Supplementary material for: Semantic-visual shared knowledge graph for zero-shot learning
Source: PeerJ Comput Sci. 2023 Mar 22;9:e1260. doi: 10.7717/peerj-cs.1260 (PMC10280465; doi:10.7717/peerj-cs.1260)
Supplement: Supplemental Information 1 [file peerj-cs-09-1260-s001.zip › svkg-main/datasets/split/imagenet-split.json]

{"train": ["n01440764", "n01443537", "n01484850", "n01491361", "n01494475", "n01496331", "n01498041", "n01514668", "n01514859", "n01518878", "n01530575", "n01531178", "n01532829", "n01534433", "n01537544", "n01558993", "n01560419", "n01580077", "n01582220", "n01592084", "n01601694", "n01608432", "n01614925", "n01616318", "n01622779", "n01629819", "n01630670", "n01631663", "n01632458", "n01632777", "n01641577", "n01644373", "n01644900", "n01664065", "n01665541", "n01667114", "n01667778", "n01669191", "n01675722", "n01677366", "n01682714", "n01685808", "n01687978", "n01688243", "n01689811", "n01692333", "n01693334", "n01694178", "n01695060", "n01697457", "n01698640", "n01704323", "n01728572", "n01728920", "n01729322", "n01729977", "n01734418", "n01735189", "n01737021", "n01739381", "n01740131", "n01742172", "n01744401", "n01748264", "n01749939", "n01751748", "n01753488", "n01755581", "n01756291", "n01768244", "n01770081", "n01770393", "n01773157", "n01773549", "n01773797", "n01774384", "n01774750", "n01775062", "n01776313", "n01784675", "n01795545", "n01796340", "n01797886", "n01798484", "n01806143", "n01806567", "n01807496", "n01817953", "n01818515", "n01819313", "n01820546", "n01824575", "n01828970", "n01829413", "n01833805", "n01843065", "n01843383", "n01847000", "n01855032", "n01855672", "n01860187", "n01871265", "n01872401", "n01873310", "n01877812", "n01882714", "n01883070", "n01910747", "n01914609", "n01917289", "n01924916", "n01930112", "n01943899", "n01944390", "n01945685", "n01950731", "n01955084", "n01968897", "n01978287", "n01978455", "n01980166", "n01981276", "n01983481", "n01984695", "n01985128", "n01986214", "n01990800", "n02002556", "n02002724", "n02006656", "n02007558", "n02009229", "n02009912", "n02011460", "n02012849", "n02013706", "n02017213", "n02018207", "n02018795", "n02025239", "n02027492", "n02028035", "n02033041", "n02037110", "n02051845", "n02056570", "n02058221", "n02066245", "n02071294", "n02074367", "n02077923", "n02085620", "n02085782", "n02085936", "n02086079", "n02086240", "n02086646", "n02086910", "n02087046", "n02087394", "n02088094", "n02088238", "n02088364", "n02088466", "n02088632", "n02089078", "n02089867", "n02089973", "n02090379", "n02090622", "n02090721", "n02091032", "n02091134", "n02091244", "n02091467", "n02091635", "n02091831", "n02092002", "n02092339", "n02093256", "n02093428", "n02093647", "n02093754", "n02093859", "n02093991", "n02094114", "n02094258", "n02094433", "n02095314", "n02095570", "n02095889", "n02096051", "n02096177", "n02096294", "n02096437", "n02096585", "n02097047", "n02097130", "n02097209", "n02097298", "n02097474", "n02097658", "n02098105", "n02098286", "n02098413", "n02099267", "n02099429", "n02099601", "n02099712", "n02099849", "n02100236", "n02100583", "n02100735", "n02100877", "n02101006", "n02101388", "n02101556", "n02102040", "n02102177", "n02102318", "n02102480", "n02102973", "n02104029", "n02104365", "n02105056", "n02105162", "n02105251", "n02105412", "n02105505", "n02105641", "n02105855", "n02106030", "n02106166", "n02106382", "n02106550", "n02106662", "n02107142", "n02107312", "n02107574", "n02107683", "n02107908", "n02108000", "n02108089", "n02108422", "n02108551", "n02108915", "n02109047", "n02109525", "n02109961", "n02110063", "n02110185", "n02110341", "n02110627", "n02110806", "n02110958", "n02111129", "n02111277", "n02111500", "n02111889", "n02112018", "n02112137", "n02112350", "n02112706", "n02113023", "n02113186", "n02113624", "n02113712", "n02113799", "n02113978", "n02114367", "n02114548", "n02114712", "n02114855", "n02115641", "n02115913", "n02116738", "n02117135", "n02119022", "n02119789", "n02120079", "n02120505", "n02123045", "n02123159", "n02123394", "n02123597", "n02124075", "n02125311", "n02127052", "n02128385", "n02128757", "n02128925", "n02129165", "n02129604", "n02130308", "n02132136", "n02133161", "n02134084", "n02134418", "n02137549", "n02138441", "n02165105", "n02165456", "n02167151", "n02168699", "n02169497", "n02172182", "n02174001", "n02177972", "n02190166", "n02206856", "n02219486", "n02226429", "n02229544", "n02231487", "n02233338", "n02236044", "n02256656", "n02259212", "n02264363", "n02268443", "n02268853", "n02276258", "n02277742", "n02279972", "n02280649", "n02281406", "n02281787", "n02317335", "n02319095", "n02321529", "n02325366", "n02326432", "n02328150", "n02342885", "n02346627", "n02356798", "n02361337", "n02363005", "n02364673", "n02389026", "n02391049", "n02395406", "n02396427", "n02397096", "n02398521", "n02403003", "n02408429", "n02410509", "n02412080", "n02415577", "n02417914", "n02422106", "n02422699", "n02423022", "n02437312", "n02437616", "n02441942", "n02442845", "n02443114", "n02443484", "n02444819", "n02445715", "n02447366", "n02454379", "n02457408", "n02480495", "n02480855", "n02481823", "n02483362", "n02483708", "n02484975", "n02486261", "n02486410", "n02487347", "n02488291", "n02488702", "n02489166", "n02490219", "n02492035", "n02492660", "n02493509", "n02493793", "n02494079", "n02497673", "n02500267", "n02504013", "n02504458", "n02509815", "n02510455", "n02514041", "n02526121", "n02536864", "n02606052", "n02607072", "n02640242", "n02641379", "n02643566", "n02655020", "n02666196", "n02667093", "n02669723", "n02672831", "n02676566", "n02687172", "n02690373", "n02692877", "n02699494", "n02701002", "n02704792", "n02708093", "n02727426", "n02730930", "n02747177", "n02749479", "n02769748", "n02776631", "n02777292", "n02782093", "n02783161", "n02786058", "n02787622", "n02788148", "n02790996", "n02791124", "n02791270", "n02793495", "n02794156", "n02795169", "n02797295", "n02799071", "n02802426", "n02804414", "n02804610", "n02807133", "n02808304", "n02808440", "n02814533", "n02814860", "n02815834", "n02817516", "n02823428", "n02823750", "n02825657", "n02834397", "n02835271", "n02837789", "n02840245", "n02841315", "n02843684", "n02859443", "n02860847", "n02865351", "n02869837", "n02870880", "n02871525", "n02877765", "n02879718", "n02883205", "n02892201", "n02892767", "n02894605", "n02895154", "n02906734", "n02909870", "n02910353", "n02916936", "n02917067", "n02927161", "n02930766", "n02939185", "n02948072", "n02950826", "n02951358", "n02951585", "n02963159", "n02965783", "n02966193", "n02966687", "n02971356", "n02974003", "n02977058", "n02978881", "n02979186", "n02980441", "n02981792", "n02988304", "n02992211", "n02992529", "n02999410", "n03000134", "n03000247", "n03000684", "n03014705", "n03016953", "n03017168", "n03018349", "n03026506", "n03028079", "n03032252", "n03041632", "n03042490", "n03045698", "n03047690", "n03062245", "n03063599", "n03063689", "n03065424", "n03075370", "n03085013", "n03089624", "n03095699", "n03100240", "n03109150", "n03110669", "n03124043", "n03124170", "n03125729", "n03126707", "n03127747", "n03127925", "n03131574", "n03133878", "n03134739", "n03141823", "n03146219", "n03160309", "n03179701", "n03180011", "n03187595", "n03188531", "n03196217", "n03197337", "n03201208", "n03207743", "n03207941", "n03208938", "n03216828", "n03218198", "n03220513", "n03223299", "n03240683", "n03249569", "n03250847", "n03255030", "n03259280", "n03271574", "n03272010", "n03272562", "n03290653", "n03291819", "n03297495", "n03314780", "n03325584", "n03337140", "n03344393", "n03345487", "n03347037", "n03355925", "n03372029", "n03376595", "n03379051", "n03384352", "n03388043", "n03388183", "n03388549", "n03393912", "n03394916", "n03400231", "n03404251", "n03417042", "n03424325", "n03425413", "n03443371", "n03444034", "n03445777", "n03445924", "n03447447", "n03447721", "n03450230", "n03452741", "n03457902", "n03459775", "n03461385", "n03467068", "n03476684", "n03476991", "n03478589", "n03481172", "n03482405", "n03483316", "n03485407", "n03485794", "n03492542", "n03494278", "n03495258", "n03496892", "n03498962", "n03527444", "n03529860", "n03530642", "n03532672", "n03534580", "n03535780", "n03538406", "n03544143", "n03584254", "n03584829", "n03590841", "n03594734", "n03594945", "n03595614", "n03598930", "n03599486", "n03602883", "n03617480", "n03623198", "n03627232", "n03630383", "n03633091", "n03637318", "n03642806", "n03649909", "n03657121", "n03658185", "n03661043", "n03662601", "n03666591", "n03670208", "n03673027", "n03676483", "n03680355", "n03690938", "n03691459", "n03692522", "n03697007", "n03706229", "n03709823", "n03710193", "n03710637", "n03710721", "n03717622", "n03720891", "n03721384", "n03724870", "n03729826", "n03733131", "n03733281", "n03733805", "n03742115", "n03743016", "n03759954", "n03761084", "n03763968", "n03764736", "n03769881", "n03770439", "n03770679", "n03773504", "n03775071", "n03775546", "n03776460", "n03777568", "n03777754", "n03781244", "n03782006", "n03785016", "n03786901", "n03787032", "n03788195", "n03788365", "n03791053", "n03792782", "n03792972", "n03793489", "n03794056", "n03796401", "n03803284", "n03804744", "n03814639", "n03814906", "n03825788", "n03832673", "n03837869", "n03838899", "n03840681", "n03841143", "n03843555", "n03854065", "n03857828", "n03866082", "n03868242", "n03868863", "n03871628", "n03873416", "n03874293", "n03874599", "n03876231", "n03877472", "n03877845", "n03884397", "n03887697", "n03888257", "n03888605", "n03891251", "n03891332", "n03895866", "n03899768", "n03902125", "n03903868", "n03908618", "n03908714", "n03916031", "n03920288", "n03924679", "n03929660", "n03929855", "n03930313", "n03930630", "n03933933", "n03935335", "n03937543", "n03938244", "n03942813", "n03944341", "n03947888", "n03950228", "n03954731", "n03956157", "n03958227", "n03961711", "n03967562", "n03970156", "n03976467", "n03976657", "n03977966", "n03980874", "n03982430", "n03983396", "n03991062", "n03992509", "n03995372", "n03998194", "n04004767", "n04005630", "n04008634", "n04009552", "n04019541", "n04023962", "n04026417", "n04033901", "n04033995", "n04037443", "n04039381", "n04040759", "n04041544", "n04044716", "n04049303", "n04065272", "n04067472", "n04069434", "n04070727", "n04074963", "n04081281", "n04086273", "n04090263", "n04099969", "n04111531", "n04116512", "n04118538", "n04118776", "n04120489", "n04125021", "n04127249", "n04131690", "n04133789", "n04136333", "n04141076", "n04141327", "n04141975", "n04146614", "n04147183", "n04149813", "n04152593", "n04153751", "n04154565", "n04162706", "n04179913", "n04192698", "n04200800", "n04201297", "n04204238", "n04204347", "n04208210", "n04209133", "n04209239", "n04228054", "n04229816", "n04235860", "n04238763", "n04239074", "n04243546", "n04251144", "n04252077", "n04252225", "n04254120", "n04254680", "n04254777", "n04258138", "n04259630", "n04263257", "n04264628", "n04265275", "n04266014", "n04270147", "n04273569", "n04275548", "n04277352", "n04285008", "n04286575", "n04296562", "n04310018", "n04311004", "n04311174", "n04317175", "n04325704", "n04326547", "n04328186", "n04330267", "n04332243", "n04335435", "n04336792", "n04344873", "n04346328", "n04347754", "n04350905", "n04355338", "n04355933", "n04356056", "n04357314", "n04366367", "n04367480", "n04370456", "n04371430", "n04371774", "n04372370", "n04376876", "n04380533", "n04389033", "n04392985", "n04398044", "n04399382", "n04404412", "n04409515", "n04417672", "n04418357", "n04423845", "n04428191", "n04429376", "n04435653", "n04442312", "n04443257", "n04447861", "n04456115", "n04458633", "n04461696", "n04462240", "n04465501", "n04467665", "n04476259", "n04479046", "n04482393", "n04483307", "n04485082", "n04486054", "n04487081", "n04487394", "n04493381", "n04501370", "n04505470", "n04507155", "n04509417", "n04515003", "n04517823", "n04522168", "n04523525", "n04525038", "n04525305", "n04532106", "n04532670", "n04536866", "n04540053", "n04542943", "n04548280", "n04548362", "n04550184", "n04552348", "n04553703", "n04554684", "n04557648", "n04560804", "n04562935", "n04579145", "n04579432", "n04584207", "n04589890", "n04590129", "n04591157", "n04591713", "n04592741", "n04596742", "n04597913", "n04599235", "n04604644", "n04606251", "n04612504", "n04613696", "n06359193", "n06596364", "n06785654", "n06794110", "n06874185", "n07248320", "n07565083", "n07579787", "n07583066", "n07584110", "n07590611", "n07613480", "n07614500", "n07615774", "n07684084", "n07693725", "n07695742", "n07697313", "n07697537", "n07711569", "n07714571", "n07714990", "n07715103", "n07716358", "n07716906", "n07717410", "n07717556", "n07718472", "n07718747", "n07720875", "n07730033", "n07734744", "n07742313", "n07745940", "n07747607", "n07749582", "n07753113", "n07753275", "n07753592", "n07754684", "n07760859", "n07768694", "n07802026", "n07831146", "n07836838", "n07860988", "n07871810", "n07873807", "n07875152", "n07880968", "n07892512", "n07920052", "n07930864", "n07932039", "n09193705", "n09229709", "n09246464", "n09256479", "n09288635", "n09332890", "n09399592", "n09421951", "n09428293", "n09468604", "n09472597", "n09835506", "n10148035", "n10565667", "n11879895", "n11939491", "n12057211", "n12144580", "n12267677", "n12620546", "n12768682", "n12985857", "n12998815", "n13037406", "n13040303", "n13044778", "n13052670", "n13054560", "n13133613", "n15075141"], "test": ["n02925519", "n01942177", "n03362771", "n02391373", "n01944812", "n04062644", "n03015254", "n03029066", "n03981340", "n03849275", "n02793842", "n02448885", "n13134947", "n01483522", "n03609235", "n02120278", "n02058747", "n01816887", "n03096439", "n01857851", "n03271765", "n02210427", "n07761141", "n01609391", "n01667432", "n04489008", "n02491107", "n03035510", "n02935658", "n02446352", "n13056349", "n04383130", "n02642644", "n03884639", "n03682487", "n01639765", "n03957315", "n02361850", "n07874343", "n03916720", "n12057447", "n03513376", "n02969634", "n01669372", "n02101861", "n02415435", "n01698434", "n01529672", "n07838233", "n03943920", "n04110068", "n03689570", "n02488003", "n02110532", "n03477773", "n04216634", "n07715721", "n03809312", "n04382334", "n02233943", "n01616551", "n02234355", "n01982650", "n03769722", "n02078292", "n03992325", "n04217882", "n02363351", "n02410702", "n03309808", "n07583197", "n04411966", "n03739693", "n01821076", "n02453611", "n02087122", "n02946921", "n03056097", "n01933151", "n02443346", "n04398834", "n13002750", "n02686121", "n03045337", "n01804478", "n07611358", "n10439851", "n02207179", "n02209624", "n03251766", "n13232779", "n03613592", "n02172761", "n01831712", "n03538957", "n01517565", "n03199647", "n04143897", "n03256788", "n02008796", "n02778669", "n02000954", "n13005329", "n02319829", "n02234848", "n03459914", "n02965216", "n02527622", "n01932936", "n01808140", "n02417534", "n03078670", "n03728982", "n03825080", "n03753077", "n03472232", "n03141327", "n02488894", "n04185071", "n13055423", "n07874063", "n03500295", "n02079005", "n02877962", "n04411264", "n02885108", "n04285622", "n04589190", "n03906997", "n01944955", "n13021332", "n02823335", "n03619396", "n02697576", "n04585980", "n02839910", "n04431436", "n13056135", "n03183080", "n03461882", "n01856890", "n03590306", "n01697178", "n04170037", "n02078574", "n02946270", "n02966545", "n03622931", "n01686403", "n01856380", "n02887209", "n04428008", "n01843719", "n03899933", "n03636649", "n07695878", "n07739506", "n04445952", "n07761777", "n04292572", "n02391234", "n09433442", "n01537134", "n02099997", "n02709637", "n04236001", "n01737472", "n02026059", "n03837422", "n07579575", "n13074814", "n01703569", "n13045210", "n04229007", "n03257586", "n01747885", "n09366317", "n01693783", "n02188699", "n09335693", "n02755529", "n02854532", "n04387400", "n04364994", "n02364520", "n02263378", "n02958343", "n03880531", "n03601638", "n07930554", "n01749742", "n03714235", "n03259505", "n03735637", "n03203089", "n03164929", "n02442172", "n04452615", "n01968315", "n02640857", "n03167978", "n13075684", "n02326763", "n02917607", "n04191943", "n03128519", "n02951843", "n02011943", "n04183329", "n01785667", "n02083346", "n02326074", "n03726993", "n02456008", "n03078287", "n04589434", "n02006985", "n04125853", "n04480527", "n01798979", "n03871724", "n02700895", "n02324045", "n01776705", "n04502670", "n03252637", "n02407959", "n09428628", "n02095727", "n02119247", "n09375606", "n04552696", "n03930515", "n04481524", "n02165877", "n02979516", "n02694966", "n02268148", "n13231919", "n03143572", "n04459362", "n02730265", "n01662784", "n03236580", "n02167820", "n03001627", "n02107420", "n01854415", "n13007417", "n02794972", "n02058594", "n06595351", "n01686609", "n02182930", "n01767661", "n02127292", "n02127808", "n02222321", "n13011221", "n04462011", "n01861778", "n02221820", "n02230023", "n06793231", "n02693413", "n01734808", "n03272239", "n04440963", "n03753514", "n02740764", "n04598582", "n03025886", "n13042982", "n02221414", "n03861430", "n03528263", "n04417809", "n04570958", "n03467984", "n13021166", "n03236735", "n07929519", "n01557185", "n02751067", "n01676755", "n04389521", "n02220804", "n01838038", "n02481500", "n02221083", "n03966751", "n02016956", "n04497442", "n02437971", "n04499446", "n02698244", "n03327234", "n01983048", "n02713218", "n01808596", "n02068974", "n02361706", "n02319555", "n02325722", "n03163973", "n03241093", "n07747055", "n04087709", "n02395003", "n02844214", "n00015388", "n01925270", "n01582498", "n03099771", "n03842156", "n02282903", "n04434932", "n04387201", "n04217718", "n13004992", "n02786198", "n01602209", "n02102605", "n03465500", "n03715669", "n03240140", "n04379964", "n07748753", "n04354589", "n01856155", "n02096756", "n03075634", "n13017240", "n03221720", "n04020912", "n04363874", "n03541923", "n02483092", "n04207763", "n02828299", "n02954340", "n02486908", "n04202417", "n03011018", "n04509260", "n13231678", "n03208556", "n03435593", "n03883773", "n04044498", "n02112826", "n02019438", "n12992868", "n01769347", "n02986066", "n01752165", "n02190790", "n13021543", "n02756977", "n02394477", "n02892499", "n03278248", "n13056607", "n03168217", "n02507649", "n02129530", "n03031422", "n03245421", "n03228692", "n02055803", "n03635032", "n02843029", "n02924116", "n03201638", "n01694709", "n02002075", "n03241335", "n02087551", "n04215910", "n02192814", "n13059657", "n03487444", "n07557434", "n03584400", "n01819115", "n01609062", "n04495450", "n04405762", "n02326862", "n03546340", "n03164722", "n04030274", "n04249415", "n02226183", "n02676261", "n02086478", "n04441662", "n02795783", "n02235205", "n01931714", "n03273913", "n02108672", "n13057639", "n01976146", "n04370048", "n01663401", "n02777100", "n01730185", "n02172518", "n02772700", "n01495701", "n02329401", "n04549122", "n07800740", "n04390873", "n12157056", "n04118021", "n03731695", "n01613294", "n01805801", "n02917377", "n03497100", "n03472937", "n04322801", "n04283905", "n04121228", "n13038068", "n03745571", "n01824749", "n02101108", "n03551084", "n07894102", "n01754876", "n02834778", "n03961939", "n04283585", "n04409806", "n04379243", "n11669921", "n04010057", "n13058037", "n02831894", "n03467517", "n07882497", "n03729647", "n02445171", "n07615052", "n02051474", "n02456275", "n09191635", "n01604330", "n02316707", "n03211117", "n02871963", "n04253931", "n13004640", "n02121808", "n02343058", "n02605316", "n04161981", "n07612996", "n01592540", "n02448633", "n03640988", "n02220518", "n07837002", "n07693889", "n02751295", "n07874259", "n02487547", "n03896233", "n02688443", "n02482060", "n04598136", "n01772222", "n03916470", "n01845477", "n04071393", "n03148727", "n01578575", "n01985797", "n02855089", "n02955065", "n02835412", "n09262690", "n03010795", "n03561169", "n03736970", "n02897389", "n02862916", "n04565375", "n03393324", "n13008485", "n06359467", "n01911403", "n09210862", "n04020087", "n03619793", "n07681926", "n03948459", "n04177545", "n04247630", "n03510583", "n02178411", "n03262809", "n03839276", "n04105068", "n09305031", "n02526425", "n01879509", "n04368695", "n02447021", "n02667379", "n03277771", "n13135832", "n03073296", "n03620052", "n07588947", "n03722288", "n03229526", "n04292414", "n03364008", "n13008157", "n02898173", "n02117512", "n02989099", "n02708224", "n02138647", "n09410224", "n02363245", "n07761954", "n03709363", "n02880546", "n02093056", "n02640626", "n02343320", "n04516116", "n02766792", "n02447762", "n02952485", "n01775370", "n03519674", "n04309833", "n13059298", "n02327842", "n03034516", "n02898711", "n04371563", "n02124623", "n02667576", "n04099429", "n02448060", "n03080497", "n13010951", "n03752922", "n02442572", "n13040629", "n03871083", "n02773037", "n01922303", "n01944118", "n04615644", "n09398677", "n02319308", "n03111690", "n07881117", "n03405725", "n03632852", "n01503061", "n02446645", "n04383301", "n03296478", "n04229107", "n04410485", "n02019190", "n02811719", "n04088797", "n01482330", "n03706653", "n03046257", "n02112497", "n03242506", "n04169437", "n02089555", "n02503517", "n04597804", "n04583620", "n03092166", "n02361587", "n04275904", "n01878061", "n03330792", "n02970849", "n03728437", "n01686808", "n03094503", "n07874159", "n07747811", "n03101156", "n04225031", "n03917327", "n02862048", "n04151581", "n02901481", "n04014297", "n07714895", "n02783035", "n01602080", "n04134632", "n03743902", "n03064350", "n02760199", "n03343853", "n04400289", "n04021798", "n02115012", "n03497657", "n04174101", "n02935891", "n04592005", "n03319457", "n03918480", "n13076831", "n03502777", "n03297103", "n04244997", "n02481103", "n03886641", "n03002210", "n04158807", "n02211627", "n13012973", "n02950186", "n13074619", "n02801525", "n13037585", "n03524976", "n03057021", "n03239726", "n04263336", "n03396580", "n01689411", "n07891726", "n02209354", "n02103406", "n02606384", "n04201733", "n02106966", "n03749504", "n12056217", "n04046974", "n03178430", "n02957135", "n12997654", "n13012253", "n02850950", "n03380647", "n04576211", "n01909422", "n03251533", "n03896419", "n02132580", "n04073948", "n02691156", "n02682407", "n02052365", "n04250599", "n03004620", "n02206270", "n02485225", "n02052204", "n02486657", "n03848348", "n04359589", "n01931140", "n03402188", "n13045975", "n03476083", "n02438272", "n01834540", "n02438173", "n04531873", "n07707451", "n03254374", "n03086457", "n04272054", "n07613671", "n02534734", "n02908217", "n09458269", "n01494882", "n02281015", "n03813946", "n03324928", "n02916350", "n02876657", "n03399761", "n13008689", "n01640846", "n02742753", "n13006171", "n04100174", "n02752496", "n02441326", "n02916179", "n13018407", "n04571292", "n02482474", "n09287968", "n04026918", "n02456962", "n03636248", "n02085374", "n03414162", "n02959942", "n03339643", "n02766320", "n13041312", "n04341686", "n04164868", "n03314378", "n03985232", "n04500060", "n02076779", "n03322570", "n07615460", "n02408660", "n02933750", "n02118176", "n02871824", "n02234570", "n03959014", "n02231052", "n04319937", "n13040796", "n01878639", "n02138777", "n02709367", "n01871875", "n02802721", "n02281267", "n01494757", "n02113335", "n02872752", "n02485688", "n01692864", "n13006631", "n01605630", "n03795976", "n04417180", "n03595409", "n02117646", "n02127482", "n03316406", "n03025070", "n04460130", "n04139859", "n03441112", "n04235291", "n01933478", "n03477902", "n09289596", "n01668091", "n02984061", "n03292960", "n04338517", "n02236241", "n02913152", "n02942699", "n02086346", "n01618922", "n13001041", "n02880189", "n13019835", "n03487774", "n02652668", "n03798982", "n03051396", "n03618982", "n03932670", "n02127381", "n02865665", "n13022210", "n02487079", "n01580379", "n07683786", "n02496913", "n03200357", "n03204306", "n04464852", "n03489162", "n03012159", "n13000891", "n02442668", "n01820348", "n02132788", "n02769075", "n02952674", "n04079244", "n07742704", "n10742997", "n13018232", "n04044307", "n04137897", "n04028315", "n03274561", "n02104882", "n13012469", "n03266749", "n03896103", "n03087816", "n02683791", "n01825930", "n03122748", "n01796019", "n03509843", "n03404012", "n04267577", "n03265032", "n02781121", "n04036303", "n03378342", "n04514241", "n03057636", "n01879217", "n04279987", "n02454794", "n02408817", "n02796207", "n09405787", "n01726692", "n01488918", "n02033208", "n04015204", "n02867715", "n02963302", "n02128669", "n07761611", "n03226538", "n01806847", "n03928116", "n03956785", "n04067921", "n07748912", "n02210921", "n04027023", "n04149083", "n03831757", "n03049066", "n13038376", "n02281136", "n02487675", "n04603872", "n07895710", "n03206718", "n02933990", "n01856072", "n02818832", "n03889726", "n02815478", "n01857632", "n03294833", "n04177329", "n03350456", "n02411705", "n02209964", "n04477548", "n01743605", "n02095412", "n03050864", "n04450640", "n03235979", "n02739668", "n03210683", "n04042632", "n04102285", "n04502197", "n02760855", "n04534895", "n04410086", "n03989665", "n03085602", "n02965529", "n07875693", "n04131929", "n03861842", "n02279637", "n02938886", "n01798839", "n01534582", "n02419796", "n03666917", "n01686044", "n03245271", "n04315948", "n03971321", "n02095050", "n03697552", "n09359803", "n02090475", "n01795088", "n07895435", "n02191773", "n04059947", "n02137888", "n04520170", "n09214060", "n04081844", "n02455428", "n01914830", "n04508163", "n03602081", "n01560105", "n01856553", "n03063338", "n01632047", "n02167505", "n03538300", "n02693540", "n02423218", "n03136369", "n03770954", "n02898585", "n04151940", "n01808291", "n03773035", "n03725035", "n04475411", "n01877134", "n03427296", "n10321340", "n03100346", "n03898271", "n02274822", "n03499468", "n02128598", "n02950943", "n03886053", "n04021028", "n03864692", "n03052917", "n07623136", "n04555600", "n03664943", "n03457686", "n03593526", "n13058272", "n04230808", "n01878929", "n03467796", "n04610176", "n02883344", "n01975687", "n04475631", "n13005984", "n02485536", "n02127586", "n13075272", "n02946348", "n03082979", "n13004826", "n04467099", "n04349401", "n03915437", "n13009085", "n04181718", "n02442446", "n02033324", "n01779463", "n02423362", "n04567098", "n02133400", "n07615671", "n02220055", "n03765934", "n03466162", "n02166229", "n04128837", "n02526818", "n03994008", "n03202354", "n03752185", "n04501837", "n03473817", "n02943871", "n01804921", "n04451818", "n02092468", "n07560652", "n04578801", "n03923692", "n03134853", "n02073250", "n13003254", "n04360501", "n07761309", "n04529681", "n03229115", "n09820263", "n01802721", "n04397168", "n02374149", "n03555662", "n07898333", "n04410365", "n04199027", "n07717070", "n04158956", "n13001529", "n07895595", "n02134971", "n07697100", "n02129837", "n01857325", "n02231803", "n03699975", "n04187547", "n02227966", "n03901338", "n02443808", "n04284002", "n01621127", "n04586932", "n03880129", "n04328054", "n01734637", "n02983904", "n03438257", "n03096960", "n13056799", "n02792948", "n02123785", "n03940256", "n03800485", "n04235771", "n01735439", "n03201035", "n04399046", "n01727646", "n03419014", "n04596852", "n07861158", "n03615563", "n13017789", "n02230187", "n02395931", "n04197391", "n04004475", "n04264914", "n02063224", "n03898633", "n02820210", "n03738472", "n04078574", "n13075020", "n01930852", "n02739550", "n01630284", "n02246011", "n04358707", "n03852280", "n02031934", "n04377057", "n04075468", "n01735728", "n02482286", "n02211896", "n02763198", "n02488415", "n02325884", "n03050546", "n04097866", "n04599124", "n02104523", "n02025043", "n02891788", "n01940736", "n02114100", "n02282257", "n03995856", "n03797390", "n02084071", "n02764044", "n13075441", "n03360731", "n13018088", "n04222847", "n04568557", "n01741943", "n03153948", "n09366017", "n07680932", "n09841696", "n03790230", "n03693293", "n03399971", "n02974697", "n02129463", "n03534776", "n03342961", "n04611916", "n04250224", "n03434830", "n03988170", "n13075847", "n04378956", "n12985773", "n04126541", "n02936176", "n03990474", "n02781338", "n13252672", "n02221571", "n04436542", "n03997484", "n03547530", "n04210390", "n04255499", "n02195819", "n04230603", "n02230480", "n03356446", "n01525720", "n01686220", "n04246855", "n03552749", "n13019643", "n04186624", "n04531098", "n03701790", "n02680110", "n03258905", "n04114996", "n01581166", "n02607201", "n08596076", "n01874434", "n03839172", "n03548930", "n03929091", "n03221059", "n02127678", "n01820801", "n02327656", "n03483230", "n04330998", "n04386664", "n13055577", "n07705931", "n02169023", "n04070964", "n01629276", "n03847471", "n02018027", "n04156411", "n02374451", "n03385557", "n02057731", "n02007284", "n03066849", "n02265330", "n09214916", "n13017439", "n02226821", "n02954938", "n01323068", "n13070308", "n01691951", "n13008315", "n13009656", "n03828020", "n02166567", "n03733644", "n04305471", "n13017979", "n02355477", "n04340750", "n13038744", "n01322898", "n03454707", "n01992423", "n04490091", "n04473884", "n13076041", "n03733925", "n01514752", "n03228533", "n03665366", "n03962932", "n04401088", "n01498406", "n03721590", "n13001366", "n02638596", "n03205143", "n13055792", "n03698604", "n02794008", "n03953416", "n01914163", "n02192513", "n02137722", "n03614532", "n03323703", "n13010694", "n03522634", "n02172678", "n03220237", "n01976957", "n03239259", "n04323819", "n04038440", "n01933988", "n02169974", "n13020481", "n03572205", "n09406793", "n02090827", "n07802152", "n02322047", "n02710600", "n03075500", "n03603722", "n04533700", "n03335846", "n02527271", "n09259025", "n01798706", "n13058608", "n03517899", "n02803666", "n13057422", "n01582398", "n01439121", "n02512938", "n02695627", "n13037805", "n04397645", "n02164464", "n01927456", "n03074380", "n03535024", "n03623556", "n07895839", "n03484083", "n13004423", "n04579230", "n07894298", "n03123809", "n04562262", "n04174500", "n07615569", "n04398497", "n06359657", "n02489589", "n13003061", "n03391770", "n03684823", "n02796623", "n02733524", "n02166826", "n09362945", "n13006894", "n04275283", "n13057054", "n03764276", "n02257003", "n01834177", "n02445004", "n01951613", "n01608814", "n03334912", "n03510866", "n02115335", "n02799897", "n04580493", "n04122492", "n02131653", "n03513137", "n02169705", "n04608329", "n01916925", "n03223441", "n02487847", "n13019496", "n03335030", "n02904109", "n03915118", "n02931836", "n02847631", "n04438304", "n13060017", "n01685439", "n02182045", "n02118333", "n01943541", "n02455720", "n13002925", "n03320046", "n02831335", "n02490597", "n03102654", "n03864139", "n13232363", "n04243003", "n02108254", "n02933112", "n04167489", "n07881205", "n03610418", "n02229765", "n07920222", "n03415252", "n04060904", "n04437953", "n13232106", "n02274259", "n01991028", "n02490811", "n04317420", "n03780047", "n03080731", "n04156297", "n02482650", "n02676670", "n02346998", "n04194289", "n03374838", "n07829412", "n03201996", "n03380867", "n01580772", "n11689483", "n03322940", "n03446832", "n01795735", "n01796519", "n02088839", "n13076643", "n13009244", "n02178717", "n03846234", "n01776192", "n02481366", "n02736798", "n13001206", "n03614007", "n07695965", "n02801184", "n03484931", "n04574999", "n03558739", "n03660124", "n04310721", "n02967081", "n10435988", "n04509592", "n03379343", "n03334492", "n03483531", "n02481235", "n03418242", "n07931001", "n02132466", "n03129001", "n03005515", "n07714802", "n02484473", "n03862676", "n04123123", "n01985493", "n07615190", "n01498699", "n04049405", "n04233832", "n03664675", "n02117900", "n13003712", "n01881171", "n01878335", "n03491988", "n03448031", "n13007629", "n07614825", "n02111626", "n04453910", "n07720615", "n02480153", "n04447443", "n02282385", "n04243941", "n04278353", "n02401031", "n02211444", "n03687928", "n02485371", "n02181235", "n02347744", "n07865105", "n02880940", "n03904433", "n02402425", "n07718671", "n13017610", "n04571566", "n03043958", "n02171869", "n02109811", "n04238617", "n01674990", "n04187885", "n03488603", "n02961451", "n01592257", "n07931096", "n07713895", "n04303258", "n13055949", "n01737875", "n11939699", "n13057242", "n01495006", "n02011805", "n04001397", "n03727837", "n02193009", "n03540267", "n02527057", "n02410900", "n02119359", "n13076405", "n03590932", "n03815615", "n02455135", "n01795900", "n03791235", "n03699280", "n04111414", "n02443015", "n04077734", "n03450516", "n09396465", "n03162818", "n01616764", "n07894965", "n13017102", "n04027706", "n02012185", "n02199502", "n02103841", "n02100399", "n07874441", "n02129923", "n02264885", "n02280458", "n07897865", "n04348184", "n02869737", "n03039947", "n04241042", "n04591887", "n01737728", "n03072201", "n03361683", "n03225777", "n04438643", "n04307878", "n07713395", "n03206908", "n13008839", "n03996145", "n13020964", "n02220225", "n02008041", "n07584228", "n01735577", "n13021689", "n09300306", "n01823013", "n02323902", "n04291759", "n07710616", "n01687665", "n04222470", "n03470948", "n01925695", "n03811295", "n02841063", "n02208280", "n13013764", "n13009429", "n02740533", "n03071021", "n03350352", "n02876457", "n13046130", "n02876326", "n01858441", "n03543603", "n02423589", "n03382969", "n01730307", "n13020191", "n03923564", "n01591697", "n02735688", "n02984203", "n02078738", "n04448070", "n03508101", "n13003522", "n04187061", "n04038727", "n02022684", "n02099029", "n04225222", "n02858304", "n03416775", "n04474466", "n01796105", "n03456548", "n03151077", "n02191273", "n02437136", "n01931520", "n01846331", "n03945615", "n13013534", "n02013177", "n04499554", "n02965300", "n02327028", "n02446206", "n02828884", "n01807828", "n07582609", "n03690851", "n02801938", "n13021867", "n03228016", "n03715386", "n02257284", "n03973520", "n03053047", "n04069276", "n04128499", "n02391508", "n04555897", "n12144313", "n07877187", "n03423099", "n07917392", "n11813077", "n13035241", "n05460759", "n03906894", "n04022332", "n02930080", "n03391301", "n04122349", "n04556408", "n03052464", "n02229156", "n07878785", "n07801007", "n01786646", "n07593471", "n07859796", "n04416005", "n07617611", "n03291413", "n13875392", "n02373336", "n09266604", "n03246454", "n07848093", "n01741562", "n07925116", "n04287747", "n07681450", "n04521863", "n01852400", "n03950359", "n01859325", "n03495570", "n03051041", "n07722485", "n03416094", "n03845190", "n05235879", "n01514926", "n04226322", "n12799776", "n07681355", "n07619301", "n07746038", "n01559804", "n03304197", "n04293744", "n04230487", "n04973585", "n07725663", "n06470073", "n07684289", "n07672914", "n03241903", "n07942152", "n01393486", "n02276749", "n01533339", "n09615336", "n07904637", "n02052775", "n07889193", "n01639187", "n03578251", "n03342262", "n13092385", "n03766508", "n03467380", "n01847253", "n07718920", "n03254862", "n07783827", "n13900287", "n07887304", "n03051540", "n03524287", "n04223299", "n13080866", "n01778801", "n13140367", "n01490360", "n01416213", "n03092883", "n01922948", "n03563200", "n02973904", "n03531691", "n07586485", "n02809491", "n03678558", "n03585875", "n07560422", "n07932614", "n07591236", "n07579688", "n02705944", "n03264906", "n07867421", "n03718935", "n02748491", "n07889990", "n03260849", "n04261116", "n11896141", "n01824344", "n03776167", "n04104770", "n07770180", "n01741232", "n04974859", "n04566561", "n07755411", "n07824268", "n01743936", "n07608098", "n04530566", "n01538200", "n01642097", "n01623110", "n04373428", "n07906572", "n07728708", "n02936402", "n01424420", "n03607527", "n03820950", "n07608866", "n07921360", "n02947977", "n04089666", "n03153585", "n07832416", "n02963692", "n04124488", "n04370600", "n02733213", "n06263369", "n02121620", "n07577538", "n03591313", "n01394040", "n07817465", "n07841345", "n01588431", "n01616086", "n03779246", "n07814925", "n04443433", "n08182379", "n03233905", "n02442336", "n01753032", "n07934530", "n04146862", "n03326795", "n07838551", "n02347573", "n02905886", "n07879174", "n04172607", "n03565830", "n07928887", "n01334690", "n07711371", "n07937069", "n03972372", "n07871588", "n04256318", "n01738065", "n02774152", "n03109693", "n03502331", "n05454833", "n02878222", "n03238879", "n04090548", "n04042985", "n13874073", "n03125870", "n04122825", "n09282208", "n07768590", "n07857598", "n07604956", "n07567611", "n13917785", "n04389999", "n04384910", "n07614730", "n01874928", "n03984381", "n03591798", "n01442450", "n03554460", "n03105306", "n02835551", "n02327435", "n03375171", "n07871720", "n07755089", "n02376918", "n02409202", "n03506560", "n01597336", "n04207596", "n03894379", "n03186818", "n03334382", "n03224893", "n07803545", "n01687128", "n01517389", "n07732747", "n11733054", "n07741706", "n03154446", "n07807594", "n07696977", "n03684143", "n07847453", "n02530421", "n04971211", "n07926442", "n01592387", "n02124157", "n01742447", "n07814790", "n01531971", "n04174705", "n03026907", "n04303497", "n07584859", "n02205219", "n07565945", "n02763901", "n03551582", "n01641930", "n02963821", "n03170635", "n01663782", "n07694839", "n03280644", "n04428634", "n07685730", "n07845775", "n02875436", "n07914995", "n02039171", "n04205318", "n02887832", "n02750169", "n07592481", "n04602956", "n02125010", "n07883251", "n03168663", "n03770085", "n07596684", "n02169218", "n01624537", "n03801533", "n01833415", "n02196119", "n03574243", "n01423617", "n04446844", "n07751148", "n12836862", "n01694311", "n04197878", "n02986348", "n03117199", "n07600177", "n01662622", "n07920540", "n01422335", "n03783873", "n02126139", "n04294426", "n03355768", "n08658309", "n07861813", "n07837545", "n07825194", "n04605446", "n02277422", "n02656670", "n03514129", "n02675077", "n01829869", "n02701730", "n02428089", "n04263760", "n01580870", "n07858484", "n03723153", "n03232543", "n12647787", "n01443243", "n03191286", "n02458135", "n13025647", "n03515934", "n05314075", "n07567139", "n02375302", "n02890940", "n04967801", "n03018712", "n01681653", "n03304465", "n07594840", "n01728266", "n12928819", "n01613807", "n07802863", "n13024012", "n08571275", "n03215191", "n04154753", "n01488038", "n07724173", "n07893792", "n01969726", "n01614556", "n09357447", "n03648667", "n02683183", "n02910542", "n02004855", "n04283255", "n13905121", "n02484322", "n12418507", "n03889397", "n03436417", "n07561848", "n07871335", "n13876561", "n02775178", "n04217546", "n01986806", "n03078802", "n03131967", "n03488438", "n04223170", "n07616748", "n09433839", "n04158250", "n10575463", "n03379719", "n02890662", "n04160261", "n03504205", "n01653509", "n03857156", "n03478756", "n02776825", "n01653773", "n02543255", "n02749953", "n03180969", "n01730812", "n03701640", "n07931280", "n02893418", "n03521544", "n04363210", "n01636127", "n02756098", "n07606419", "n03724066", "n01614038", "n07873348", "n07692887", "n01730563", "n02767038", "n07695187", "n13862780", "n03742019", "n03112240", "n02324587", "n03291963", "n03260206", "n02324850", "n07609083", "n03238762", "n03037709", "n03499354", "n13001930", "n07831821", "n03549589", "n04112252", "n02993368", "n03397412", "n01632952", "n07764315", "n04964001", "n03832144", "n03461988", "n02904233", "n07864934", "n07842605", "n14582716", "n04280373", "n07852229", "n05418717", "n03519387", "n01538059", "n12966945", "n02126640", "n03309110", "n08614632", "n07568502", "n09450163", "n01339083", "n07805006", "n02769963", "n02970408", "n03296081", "n07811416", "n02887970", "n02405692", "n03354903", "n03633632", "n07698250", "n04554406", "n07883661", "n02712643", "n03648431", "n03174450", "n08679562", "n07834774", "n01648139", "n02064338", "n03785499", "n07765517", "n03281145", "n01783017", "n08611421", "n02881757", "n01679626", "n04289027", "n04066476", "n07585474", "n01606978", "n07723753", "n04351699", "n02715712", "n09247410", "n01678343", "n07596566", "n02762169", "n07881800", "n02817031", "n08628141", "n02821543", "n02903852", "n04037964", "n01642257", "n03588951", "n01635176", "n13873917", "n01777649", "n02644113", "n01849466", "n07805254", "n07851298", "n07890970", "n07824383", "n07924655", "n03632729", "n07689313", "n01682435", "n03268645", "n03046133", "n07820497", "n09842047", "n03099274", "n03883524", "n08623676", "n01558765", "n03450974", "n07910538", "n03528523", "n01694955", "n03672827", "n01402600", "n07935043", "n02763604", "n07597145", "n07852452", "n01621635", "n03992436", "n03042697", "n07860447", "n10386984", "n03846100", "n07605944", "n03852688", "n07934282", "n02021050", "n03116767", "n07808675", "n03781787", "n03785237", "n02884994", "n01631175", "n14685296", "n03037108", "n03456447", "n11542640", "n03209910", "n03335461", "n01362336", "n03522990", "n03437741", "n03216402", "n01367772", "n02683454", "n04330669", "n01917611", "n03718212", "n03135788", "n07835547", "n03592245", "n04390577", "n04091097", "n09259219", "n01581434", "n01380754", "n04095210", "n07934678", "n07613158", "n07689624", "n07887634", "n02222035", "n04594742", "n04130257", "n03988926", "n01757677", "n03172038", "n03577818", "n02232223", "n07903101", "n03789171", "n03360133", "n03271260", "n02328009", "n01756508", "n12193334", "n04501947", "n02336011", "n05427346", "n03689157", "n04560619", "n03548402", "n03933391", "n07854813", "n02713003", "n02499316", "n03439631", "n14915184", "n03078995", "n08555710", "n07723039", "n03853291", "n03752071", "n01593553", "n07685546", "n03235327", "n07808904", "n01757901", "n03566555", "n04962062", "n03411339", "n02586543", "n07592400", "n04104500", "n04107743", "n07599161", "n02694662", "n00120010", "n07895962", "n07743902", "n07599242", "n07848338", "n07728804", "n02032355", "n07917618", "n07591473", "n02678384", "n03135532", "n04525191", "n04488857", "n02282553", "n07610502", "n04533042", "n01503976", "n02993546", "n07688021", "n04355511", "n03818343", "n04501127", "n04140064", "n04110955", "n07838905", "n07609728", "n04484024", "n07833535", "n03700963", "n02903727", "n03934890", "n02411999", "n07817315", "n02729222", "n02809105", "n07562651", "n02317781", "n02694426", "n02504770", "n02983189", "n03545756", "n04350581", "n02026629", "n02074726", "n04280845", "n07617188", "n01421807", "n03112719", "n04443766", "n07843775", "n02409508", "n07905386", "n07920872", "n03868643", "n03345837", "n04168084", "n03884926", "n03963645", "n02927764", "n02364840", "n04396335", "n07875267", "n07768423", "n02356977", "n07928163", "n01395254", "n12056758", "n04589593", "n03103904", "n02218371", "n02030035", "n04101701", "n02882301", "n12979829", "n02784998", "n02382437", "n02881906", "n04533594", "n02797692", "n02365108", "n03004409", "n09437454", "n07837362", "n07736256", "n01756733", "n04132829", "n01928215", "n07907831", "n02106854", "n13901858", "n03006626", "n02666943", "n07819896", "n01636352", "n07682808", "n03703862", "n02869249", "n04103364", "n03507458", "n03721047", "n07898247", "n03503567", "n02014941", "n04207903", "n02119634", "n02512053", "n07899660", "n01317541", "n02911332", "n02390101", "n04435870", "n04269944", "n02805983", "n07733712", "n12890265", "n04148285", "n07904072", "n02390258", "n02054502", "n07890617", "n02861022", "n01530439", "n07753743", "n02918455", "n07570530", "n03589791", "n02764398", "n01410457", "n04057047", "n02448318", "n07585644", "n01597022", "n07693972", "n02878425", "n03365991", "n05242239", "n03114504", "n03317889", "n04167661", "n01589286", "n01668892", "n02894337", "n02879309", "n07840219", "n02403153", "n02940570", "n03076411", "n03539293", "n02027897", "n07735052", "n07833951", "n03914438", "n03813078", "n03907654", "n02840134", "n07740744", "n03165955", "n03412906", "n04129688", "n04519536", "n02861658", "n01630148", "n13867492", "n02283077", "n01641739", "n02776205", "n03423479", "n01381044", "n02421136", "n03879456", "n03029445", "n04973291", "n03061050", "n10377291", "n02826589", "n04049753", "n11883628", "n02771004", "n07925966", "n08539276", "n04176068", "n03892557", "n03725717", "n07826091", "n04973669", "n04185946", "n13082568", "n03493219", "n15091846", "n02136452", "n03731882", "n01339801", "n01678657", "n07880325", "n07924560", "n02420509", "n13080306", "n03956922", "n04418644", "n01669654", "n01756089", "n01852142", "n03100490", "n13914265", "n02384858", "n07918193", "n03128427", "n02919148", "n04206356", "n02669442", "n08679269", "n01664369", "n02073831", "n07827750", "n07721456", "n07934800", "n13901321", "n04375241", "n02877266", "n03797896", "n01977485", "n00005787", "n07915800", "n07591961", "n01532325", "n03402511", "n02955767", "n03207835", "n03505764", "n03146342", "n04294212", "n03802973", "n01374846", "n03475581", "n04970059", "n07738105", "n07731767", "n04434531", "n03476542", "n07857959", "n14974264", "n03443912", "n02879517", "n01491661", "n03492922", "n01915811", "n07902799", "n04400109", "n07864756", "n03297735", "n04611351", "n02723165", "n02987379", "n02811350", "n07856992", "n07803310", "n04346157", "n03071160", "n03168933", "n03817331", "n09392402", "n07741461", "n02665985", "n04187970", "n03573848", "n03305300", "n02382204", "n01620735", "n01524761", "n07881625", "n07624757", "n09209025", "n03249342", "n04579667", "n01942869", "n13014097", "n01857079", "n01852861", "n07601572", "n03346289", "n02028175", "n03909406", "n01586941", "n03618678", "n03176238", "n04955160", "n07853345", "n02999936", "n04570416", "n02064816", "n05454978", "n08663051", "n02683558", "n07581346", "n01608265", "n04047401", "n01340785", "n04000311", "n01911839", "n03372822", "n07566092", "n01622120", "n01681328", "n02036711", "n02331046", "n04264765", "n04115542", "n12593341", "n04183957", "n03366823", "n03141065", "n02817799", "n09362316", "n01748686", "n03474896", "n07569106", "n09305898", "n03280216", "n03993878", "n07763107", "n03680512", "n07909714", "n02450034", "n03063968", "n01527617", "n04137444", "n07924033", "n02936281", "n02786331", "n07607027", "n04363082", "n04979307", "n07591586", "n03330665", "n04368840", "n07728585", "n03517647", "n03617834", "n07830986", "n05451099", "n04387261", "n04166111", "n02029706", "n04228215", "n02335127", "n04112752", "n03464053", "n07821107", "n11811473", "n11891175", "n01637615", "n13879049", "n03543735", "n07589967", "n03416900", "n02503127", "n04515729", "n03121897", "n03523506", "n07903208", "n03039015", "n07614103", "n03904060", "n03703590", "n07879953", "n03389761", "n07607361", "n04968749", "n03905540", "n11736694", "n02969886", "n08674344", "n08540532", "n03877351", "n04392526", "n01945143", "n01778487", "n03187751", "n03609397", "n01632308", "n13886260", "n02861286", "n02863014", "n07683617", "n03119510", "n07680655", "n02921592", "n07886572", "n07895237", "n04146050", "n01907287", "n03539103", "n03535284", "n01404365", "n02894847", "n07936093", "n11904109", "n07863107", "n01787006", "n11920498", "n13866144", "n04301000", "n08569482", "n02077658", "n01315213", "n01704626", "n01736796", "n11689367", "n04151108", "n05233741", "n13045594", "n03040229", "n03502509", "n04138977", "n03996416", "n11859737", "n07586894", "n04030414", "n02763083", "n02904927", "n03102859", "n03155178", "n04096848", "n01744270", "n01847089", "n07927070", "n01978587", "n07823460", "n03341606", "n13891547", "n02731900", "n02870772", "n03154073", "n07617447", "n02109391", "n02338901", "n07693439", "n13138308", "n03140126", "n07815424", "n04444218", "n04524941", "n03557840", "n01384687", "n03610524", "n08573674", "n03490784", "n03483971", "n01770795", "n01806364", "n02369555", "n04965661", "n03605504", "n03821518", "n02413050", "n07882886", "n02425887", "n03413264", "n02757337", "n03075097", "n04341414", "n02709763", "n03667829", "n01423302", "n03594010", "n01845132", "n01365474", "n03886762", "n01382033", "n01886045", "n04585456", "n07932841", "n02352591", "n03237340", "n01637112", "n02759700", "n03226090", "n04589325", "n03115180", "n03109881", "n03253071", "n02159955", "n03268790", "n04339191", "n07611839", "n05486510", "n02004492", "n13907272", "n07821404", "n07835051", "n07855188", "n01340935", "n07900958", "n02728440", "n02179012", "n04200908", "n07899003", "n03149401", "n04436401", "n03598783", "n07830690", "n03956531", "n01531512", "n08599174", "n07569423", "n03835729", "n01486838", "n07564292", "n01623615", "n07716649", "n03836906", "n07840124", "n02833403", "n01953361", "n01607962", "n01347583", "n03301389", "n02061853", "n03557590", "n07927931", "n07765728", "n07608641", "n08521623", "n01533000", "n03019434", "n07810531", "n07854348", "n07819480", "n03368352", "n03665851", "n03631177", "n03382533", "n02796412", "n01035504", "n07842972", "n03701191", "n04051705", "n04273285", "n07924276", "n03175301", "n01932151", "n09439032", "n07590974", "n08253141", "n07917133", "n07858978", "n02945161", "n07765862", "n03387323", "n03673270", "n02793089", "n03147509", "n05459457", "n02458517", "n04571686", "n07852712", "n07729485", "n07687211", "n07915491", "n04213353", "n04134008", "n11836327", "n06892775", "n04030846", "n04492375", "n02802544", "n07814487", "n01738306", "n02386310", "n07813717", "n01497738", "n02425532", "n07691237", "n12642090", "n01526521", "n03538634", "n03885410", "n02941228", "n07925423", "n03173387", "n07680761", "n04427715", "n07911061", "n07694169", "n07575226", "n12475035", "n07713763", "n06275095", "n07916183", "n09319604", "n08492354", "n02903006", "n13124358", "n02822579", "n01668665", "n07566863", "n02264021", "n13138842", "n04494204", "n04959061", "n02396157", "n07682952", "n03625539", "n03098806", "n03417345", "n07728053", "n07845335", "n07910048", "n02064000", "n07814203", "n02538985", "n11892181", "n07805478", "n02118707", "n02964934", "n07739125", "n09436708", "n02069412", "n07907548", "n03546235", "n03429003", "n02382948", "n00141669", "n02469914", "n04279172", "n13869547", "n07870894", "n03518445", "n04181228", "n02356612", "n07901355", "n14900184", "n08645318", "n02929289", "n07868508", "n03574816", "n02686568", "n07762534", "n07560193", "n07564008", "n01489920", "n09613191", "n01384164", "n04437670", "n02920259", "n02874086", "n02799175", "n03204558", "n04563204", "n02923915", "n04024862", "n07925327", "n04495310", "n02417663", "n09439213", "n07589543", "n04449550", "n02498743", "n01625562", "n04370774", "n04972801", "n07870167", "n07845702", "n01852671", "n02375862", "n02739889", "n03647423", "n04253057", "n04574471", "n02816656", "n02775897", "n04179824", "n01320872", "n07890352", "n13883763", "n07833816", "n01607600", "n07862946", "n02356381", "n07741888", "n02759963", "n07618432", "n02124484", "n04355684", "n04178329", "n07688624", "n02123242", "n02546028", "n04132158", "n07556637", "n01316949", "n07817599", "n07887461", "n02997910", "n07846688", "n07863547", "n07866868", "n07680416", "n03541269", "n07853445", "n07906284", "n01648356", "n07866151", "n02391617", "n13874558", "n03744840", "n01755740", "n07750872", "n02062744", "n09472413", "n02003839", "n03115400", "n03819336", "n07576577", "n08494231", "n07643200", "n02009750", "n12443736", "n13864153", "n08583682", "n03127024", "n01394492", "n03794136", "n02912065", "n07620145", "n01593282", "n02839110", "n02063662", "n04375080", "n07762740", "n07731587", "n07563800", "n07813495", "n07914586", "n01934440", "n07689842", "n02838345", "n01999767", "n04019696", "n03333252", "n03336839", "n11992806", "n05464534", "n03545585", "n04334105", "n04073425", "n02893608", "n02900705", "n03358172", "n12036067", "n07858841", "n04524716", "n07696403", "n03620967", "n07858336", "n02841847", "n04489817", "n03782190", "n04271793", "n03963294", "n06596727", "n02859955", "n07843348", "n02740300", "n07684517", "n07681805", "n05242928", "n03710079", "n07577772", "n02888270", "n01879837", "n01607812", "n01742821", "n04131499", "n03316105", "n03042984", "n07872593", "n04237287", "n08685188", "n07605040", "n02755352", "n03892728", "n02513355", "n01674464", "n13579829", "n07935737", "n02320127", "n04977412", "n02118643", "n02790669", "n02871314", "n00004475", "n04545748", "n07835823", "n01544704", "n01955933", "n04409011", "n04291242", "n01464844", "n03386726", "n02788572", "n02380335", "n02889425", "n02941095", "n07801091", "n04559620", "n07581249", "n03710294", "n01403457", "n04598318", "n07684600", "n07745357", "n02274024", "n03999064", "n14821852", "n03059934", "n03549350", "n04043411", "n02508742", "n08578517", "n03981924", "n03429682", "n13865483", "n04219185", "n07732904", "n04409279", "n13882201", "n04186268", "n02230634", "n03364599", "n05482922", "n04574606", "n01804653", "n07861681", "n10142946", "n07849619", "n03232923", "n03610992", "n11814584", "n02009380", "n02953197", "n02912319", "n07690431", "n07732168", "n07813324", "n04439505", "n02799323", "n04381450", "n07599911", "n02957755", "n01739094", "n13866626", "n02967991", "n03917048", "n07825399", "n07832202", "n07879450", "n07613266", "n03367410", "n02871631", "n02422391", "n03797182", "n01859190", "n03482252", "n07735179", "n02716626", "n07862461", "n05285623", "n04114428", "n03090000", "n07914413", "n03675558", "n04479939", "n07764486", "n01748906", "n04513827", "n04383839", "n13878306", "n07867324", "n03493911", "n04086066", "n04266968", "n13079419", "n13900422", "n07691758", "n01705010", "n01606672", "n03548086", "n07709333", "n03644073", "n02978055", "n03540090", "n04168472", "n07685399", "n07891095", "n03445617", "n01653026", "n11691046", "n02918330", "n03400972", "n02309242", "n03824381", "n03463666", "n04255586", "n02403454", "n07619409", "n07906877", "n02851099", "n01881564", "n02167944", "n03099622", "n03090710", "n02714751", "n02931294", "n03157348", "n04213264", "n07863935", "n04568713", "n07899108", "n13072031", "n07868200", "n07718329", "n03951213", "n04192521", "n07927836", "n03242390", "n03122073", "n02969163", "n01314663", "n03805180", "n03540476", "n04971313", "n01752736", "n04164199", "n02936570", "n07625061", "n04218921", "n03238586", "n01618503", "n04543772", "n02076196", "n03058603", "n07736971", "n07834065", "n02275560", "n07584593", "n02055107", "n07819682", "n03695753", "n02396796", "n03809211", "n12995601", "n03784270", "n01983829", "n02969010", "n07863802", "n07827896", "n07936548", "n10647745", "n03331077", "n02126028", "n07824702", "n03408340", "n01633781", "n07718068", "n03999992", "n04312154", "n07693590", "n07693223", "n03494537", "n01797020", "n01753959", "n04186051", "n02956393", "n04311595", "n04375926", "n04384593", "n02057035", "n03246653", "n03378174", "n05448704", "n07588111", "n02208979", "n07562017", "n02266421", "n02806530", "n04183217", "n03522100", "n03222318", "n02065726", "n01909906", "n08511017", "n02946509", "n02019929", "n03258577", "n12978076", "n04177041", "n07562495", "n03697913", "n09339810", "n03050453", "n07894551", "n07580053", "n09474412", "n03668488", "n07763792", "n04252653", "n03488111", "n07693048", "n02806992", "n09452760", "n03430418", "n04128710", "n07910799", "n02708433", "n04554211", "n01819734", "n01949973", "n03357267", "n08249459", "n03272383", "n04242587", "n03979492", "n07743224", "n03118346", "n07887967", "n04968139", "n07922147", "n07903643", "n01928517", "n08645212", "n03676087", "n13077295", "n03415626", "n01317916", "n01358572", "n01319467", "n07904395", "n02892948", "n02827606", "n03383378", "n03569293", "n14131950", "n03285912", "n04140777", "n04281375", "n07898895", "n07872748", "n07878145", "n15089803", "n05399034", "n07734183", "n07686634", "n01844231", "n07711907", "n15086247", "n04170694", "n07770034", "n07861557", "n04421417", "n03997875", "n03430551", "n01988203", "n10297234", "n04086937", "n03057724", "n07596362", "n02962200", "n04392113", "n07903543", "n03543254", "n01566645", "n01623706", "n03499907", "n07574504", "n02800213", "n07926785", "n03476313", "n03448590", "n04211219", "n03205574", "n13014879", "n07596967", "n07840672", "n04563413", "n02964075", "n01736032", "n09218315", "n07818133", "n07851554", "n08583292", "n03831203", "n07734292", "n04350104", "n07831955", "n04480303", "n08523340", "n04951875", "n03276839", "n03865949", "n04184880", "n04166281", "n12739966", "n03516844", "n01690466", "n02738859", "n03947798", "n07812790", "n04246060", "n07862348", "n02381460", "n03490449", "n07570021", "n02825240", "n02226970", "n07828378", "n07806879", "n04503413", "n03188290", "n04373704", "n07556970", "n03106722", "n07846938", "n07723968", "n08500819", "n03870105", "n07691954", "n01827403", "n07710283", "n07556406", "n07800091", "n07922955", "n07730855", "n04050313", "n07684164", "n03140431", "n07597365", "n03245889", "n02901620", "n07933891", "n03982232", "n09495962", "n03226880", "n09218641", "n04388574", "n07767847", "n04093775", "n07934373", "n04248209", "n02874214", "n04432662", "n09447666", "n12964920", "n01842504", "n07842130", "n03889503", "n12737898", "n03643149", "n11689678", "n02545841", "n07698672", "n04969798", "n07722666", "n02760099", "n07827284", "n02867401", "n04172904", "n07728284", "n12683407", "n07919787", "n04412416", "n07854455", "n08611339", "n07919441", "n07560542", "n07932454", "n02727825", "n02327175", "n14900342", "n03233123", "n02532028", "n07689757", "n07568095", "n03180384", "n07704205", "n08583554", "n04539794", "n03085781", "n02494383", "n04187233", "n03160740", "n03454211", "n02846874", "n03086670", "n07849912", "n03253796", "n02962843", "n04228693", "n01849863", "n07845421", "n14891255", "n03005619", "n04423552", "n04052235", "n03772077", "n07606669", "n05455113", "n02536456", "n01541386", "n07852302", "n01412694", "n04560292", "n04309348", "n02824448", "n03132666", "n04137355", "n00812526", "n07837110", "n04158002", "n07840520", "n07734555", "n03885194", "n01777304", "n07824191", "n03099454", "n03217653", "n07729828", "n13875884", "n07883156", "n07615954", "n04524313", "n01787191", "n02122725", "n07595051", "n02842133", "n02116450", "n07726525", "n02685365", "n07890750", "n01500091", "n03367059", "n04239639", "n01558149", "n02453108", "n01559477", "n07951464", "n13070875", "n04087826", "n01349735", "n03139998", "n08616050", "n02377703", "n02864593", "n07821610", "n07849026", "n13912260", "n04508949", "n06209940", "n01389507", "n07818422", "n03018848", "n02449350", "n03187153", "n07839172", "n05241662", "n03202481", "n03904782", "n07621264", "n04077430", "n02388917", "n07977870", "n07864065", "n07880213", "n07648913", "n03186285", "n13081229", "n07816575", "n07935288", "n01643507", "n02413131", "n07804771", "n01541922", "n01633406", "n03381450", "n07732525", "n03456299", "n04138869", "n07832592", "n02607470", "n13014265", "n07806120", "n01645466", "n07725888", "n03881305", "n04415663", "n04578112", "n02749292", "n07615289", "n13013965", "n03820728", "n01368672", "n03598299", "n07829248", "n02896294", "n07686202", "n02038993", "n03095965", "n02193163", "n10453184", "n03871371", "n09835230", "n07588299", "n02927053", "n04138261", "n02963503", "n04292921", "n07574780", "n02881193", "n13137672", "n01680264", "n01905661", "n07682624", "n07859951", "n07746551", "n04035231", "n04500390", "n04405540", "n04265428", "n10542888", "n03004713", "n03071552", "n03962525", "n03225458", "n03703203", "n07600394", "n04374735", "n13882487", "n07712267", "n13919919", "n07642833", "n02204722", "n07572353", "n13912540", "n01405007", "n03975035", "n01838598", "n07605282", "n02217563", "n07918309", "n07870734", "n04095342", "n02802990", "n03543394", "n07562379", "n03189083", "n03548533", "n11805956", "n02417785", "n04147291", "n01923404", "n04148054", "n07899434", "n03456024", "n12026018", "n01534762", "n07727140", "n07683360", "n04251791", "n07729384", "n04363777", "n04565039", "n04216963", "n01562451", "n07878647", "n07639069", "n09269882", "n01753180", "n03622839", "n02771547", "n01340014", "n13868515", "n02492948", "n11679378", "n11725015", "n02684962", "n04291992", "n07873198", "n02960690", "n01527194", "n02277268", "n03649288", "n09452395", "n03475674", "n07826653", "n02157285", "n03652826", "n09376198", "n07837630", "n04050933", "n02874442", "n03414676", "n07834507", "n07605198", "n07855510", "n07769306", "n07654148", "n01322604", "n02460009", "n04156946", "n12162758", "n02366002", "n03688832", "n07697825", "n09331251", "n07823280", "n03878418", "n03816005", "n07602650", "n03297644", "n01587834", "n07877299", "n07576438", "n07921090", "n13863473", "n07917874", "n03949761", "n04963588", "n02357111", "n03272810", "n11810358", "n07868955", "n11812910", "n10618342", "n07848936", "n07574176", "n12833149", "n08579352", "n01908958", "n07765612", "n01326291", "n03154316", "n03196598", "n07937461", "n09405078", "n07590502", "n01055165", "n02823124", "n02821202", "n11978233", "n14175579", "n07580592", "n04974340", "n02137015", "n07731006", "n01951274", "n07624666", "n01653223", "n04541320", "n03704549", "n02278024", "n07738224", "n03318983", "n03268142", "n02964196", "n07564101", "n07560331", "n03537241", "n03873996", "n02406859", "n02678897", "n07866015", "n04370288", "n04451636", "n14909584", "n03545150", "n03525827", "n04398951", "n02679961", "n03428349", "n03091044", "n04289690", "n07591813", "n11925303", "n04001845", "n12020184", "n08551296", "n07740220", "n03080309", "n07719839", "n07891433", "n04545305", "n07928696", "n03950647", "n01798168", "n07927197", "n03628984", "n07805389", "n02123917", "n08555333", "n01823414", "n04024983", "n03679384", "n04264233", "n09411189", "n03680858", "n02278839", "n03577312", "n07877675", "n07887192", "n03100897", "n07814007", "n09403427", "n03844045", "n03231819", "n03593122", "n02692513", "n02978753", "n04242408", "n11946313", "n07913774", "n02978205", "n07917272", "n02764614", "n04182322", "n07864475", "n02027357", "n02449699", "n03088389", "n01978010", "n07643306", "n02782681", "n02874642", "n07852833", "n03913930", "n01824035", "n04605163", "n11958888", "n03986355", "n03221351", "n07857076", "n05459101", "n01560280", "n03530910", "n07616046", "n04576971", "n07876651", "n07931612", "n07590320", "n01883513", "n03212114", "n07802963", "n13882713", "n03189311", "n11689197", "n07641928", "n08673039", "n09403734", "n07851767", "n01324610", "n02428842", "n07846274", "n03410740", "n07689490", "n02425086", "n07850219", "n13919547", "n07821260", "n07619208", "n07860208", "n02758490", "n02338449", "n13048447", "n07817024", "n07883510", "n07801779", "n11958080", "n08506347", "n04600312", "n03468821", "n02377480", "n04488530", "n04441093", "n11887310", "n03132438", "n10671042", "n02882894", "n07730406", "n02861147", "n02424695", "n09480959", "n03105214", "n03897943", "n03537550", "n01422450", "n04136161", "n02694279", "n02932891", "n02822865", "n03919096", "n03938401", "n07846471", "n03506184", "n12035631", "n07563366", "n12968136", "n01880152", "n02209111", "n14564779", "n02388832", "n01830479", "n07915213", "n01387065", "n02003204", "n12041446", "n07910152", "n01693175", "n07856186", "n03384167", "n07861334", "n03565288", "n07865788", "n04543158", "n07899899", "n13077033", "n02877642", "n07904865", "n04387095", "n04023695", "n07732433", "n07925500", "n07607967", "n04010779", "n07885705", "n07663899", "n04581595", "n07585997", "n01945845", "n03678729", "n01332181", "n01489709", "n03751458", "n01314910", "n04562122", "n04549629", "n12606438", "n04480853", "n02152881", "n02605936", "n07921948", "n01664990", "n07850329", "n04578329", "n07735803", "n04452528", "n01359762", "n09476123", "n11721337", "n04214046", "n04561734", "n07842753", "n03997274", "n07874531", "n07875086", "n13880415", "n07595649", "n03041114", "n07587023", "n03549897", "n04396808", "n03328201", "n02818254", "n07686720", "n03099945", "n03672521", "n02802215", "n03277459", "n02499022", "n04437276", "n04516214", "n07692248", "n07765361", "n03952576", "n04281571", "n07587206", "n08599292", "n09304750", "n03356982", "n01385330", "n03119396", "n07601290", "n13135692", "n02749790", "n12057660", "n02951703", "n03013580", "n04573045", "n07880080", "n13072350", "n03842012", "n03616979", "n01847170", "n02153809", "n02087314", "n03050655", "n02642107", "n03038281", "n04960582", "n07922764", "n01992773", "n07893642", "n07839593", "n03025165", "n03980986", "n07573347", "n04084517", "n01319187", "n07867883", "n02017475", "n07587441", "n07587111", "n03404149", "n03209477", "n07749446", "n08558963", "n09425344", "n04504770", "n07716203", "n04979002", "n03057841", "n02777734", "n07687381", "n07655067", "n03823111", "n01876326", "n01688961", "n04607869", "n07823591", "n04515890", "n03918074", "n04465666", "n04556948", "n04029416", "n07935878", "n07808166", "n09435739", "n04192858", "n02923535", "n01821203", "n07916319", "n03676623", "n02684649", "n09337048", "n13014741", "n14810561", "n07606764", "n07877849", "n04335886", "n02427724", "n07818689", "n07578093", "n12951146", "n07750299", "n10605253", "n03766322", "n11859275", "n13882276", "n02208498", "n02363996", "n02752917", "n03207630", "n03246312", "n07609632", "n02825442", "n07856270", "n02893941", "n07814390", "n02689274", "n04235646", "n07608721", "n03800933", "n13035389", "n02152991", "n03283413", "n02921195", "n03652729", "n11989869", "n01533651", "n03635330", "n11988596", "n07837755", "n01321230", "n04951071", "n03727067", "n03977430", "n02396088", "n13865904", "n13015509", "n11892637", "n04210120", "n03557692", "n01486540", "n03108624", "n07896560", "n02090253", "n02807616", "n07926346", "n03506880", "n15093298", "n03479266", "n03341153", "n04059399", "n01035667", "n03417749", "n13034555", "n12831141", "n07853232", "n02778131", "n03410147", "n07841639", "n02800675", "n02766534", "n07585208", "n01377694", "n03789603", "n13046669", "n01851207", "n03859170", "n10184505", "n03019938", "n03075248", "n03166514", "n01561181", "n04475309", "n07688130", "n07812913", "n03292085", "n02861886", "n03429771", "n07631926", "n08518171", "n07691650", "n02944146", "n11636835", "n07731952", "n03544360", "n03869976", "n04242704", "n07849336", "n13150592", "n04380346", "n03490884", "n02953673", "n01558307", "n04961062", "n07833333", "n07921239", "n03495039", "n02388735", "n03131193", "n04155625", "n04464615", "n07847198", "n03394649", "n02094562", "n07812662", "n07930062", "n07928264", "n03767459", "n03715892", "n07618029", "n12035907", "n07820036", "n02414578", "n04172107", "n12252168", "n07612137", "n12444095", "n02943964", "n04297847", "n02972714", "n07919665", "n03843316", "n04524594", "n04289827", "n02855701", "n04615226", "n03868406", "n01681940", "n04613015", "n07727741", "n07690019", "n04093625", "n02387983", "n03314227", "n03179910", "n01842235", "n01397871", "n03500838", "n07842202", "n01696633", "n01859496", "n03450734", "n01622959", "n12093600", "n07685031", "n01858780", "n03521771", "n03290195", "n02517442", "n03490649", "n01579028", "n01881857", "n03612010", "n04593524", "n13906936", "n02457945", "n07721833", "n03101986", "n07823369", "n08584914", "n03141612", "n03059103", "n03212406", "n07764847", "n03462110", "n07766173", "n07599383", "n04963111", "n04095577", "n15091669", "n03533392", "n07928488", "n02389261", "n07589872", "n03255488", "n07819769", "n01538955", "n07688757", "n11727091", "n02942015", "n07747951", "n13879816", "n02785648", "n03677766", "n08644045", "n01563128", "n04471148", "n04282231", "n04605572", "n02836607", "n02499568", "n03604400", "n09300905", "n02761696", "n03999160", "n01415920", "n03352961", "n07936015", "n02053083", "n07915918", "n07573453", "n03939565", "n04146343", "n10638922", "n07592922", "n02056228", "n12033504", "n07920663", "n07577657", "n03939178", "n03390673", "n02318167", "n04141198", "n03819595", "n03920641", "n07733394", "n07864317", "n01519563", "n02977619", "n03890514", "n01559160", "n07620597", "n03836976", "n03193754", "n01458842", "n03934042", "n04202282", "n02976123", "n13893786", "n07810907", "n01744100", "n07557165", "n03211413", "n07817871", "n08633683", "n07690273", "n12644283", "n03723439", "n04542095", "n03481521", "n02122430", "n01698782", "n03901229", "n01818299", "n01927159", "n11807979", "n11839568", "n02704645", "n07875926", "n04612373", "n07816164", "n03702248", "n02809605", "n03101664", "n04175147", "n07820960", "n11665372", "n05538625", "n03961394", "n03259009", "n01333483", "n03327133", "n07763987", "n07575076", "n03030353", "n04533199", "n03900979", "n04972451", "n03244919", "n07562172", "n02176261", "n01392380", "n01635480", "n03598385", "n01677747", "n04320405", "n03145147", "n01575745", "n10401639", "n04400737", "n13894154", "n03979377", "n04410760", "n12983654", "n01366700", "n03903733", "n04184600", "n07588817", "n07908567", "n03062985", "n04434207", "n07765073", "n03525074", "n02008643", "n07614198", "n07930205", "n01482071", "n07596046", "n01484097", "n04088696", "n13071815", "n07711799", "n07568991", "n09443281", "n04039742", "n07616174", "n03859280", "n03459591", "n07579917", "n04078955", "n07753448", "n08663703", "n04968056", "n06596607", "n07809368", "n07813107", "n07894451", "n02967782", "n07902443", "n04072193", "n07874674", "n03876111", "n03883054", "n07858114", "n03683457", "n02871005", "n07841495", "n03879705", "n11508382", "n01385017", "n02864987", "n13863186", "n04963740", "n07832902", "n02228341", "n02966942", "n02885233", "n04134170", "n07601175", "n03027625", "n03974915", "n02062017", "n02954163", "n07851443", "n03542605", "n04204081", "n03658102", "n07840304", "n02753394", "n07691539", "n08648917", "n07904293", "n07678586", "n02034129", "n03254046", "n07854266", "n09032191", "n02135220", "n02366579", "n13868371", "n04252331", "n04407435", "n01847407", "n07683265", "n07769102", "n03977592", "n04322026", "n03613294", "n03657511", "n07593972", "n02983072", "n07624466", "n03510072", "n03978815", "n03225988", "n07916582", "n06998748", "n03966976", "n02826886", "n03628215", "n02749169", "n04464125", "n03431243", "n07565161", "n07869937", "n03072056", "n13002209", "n10297841", "n02843777", "n07897975", "n02071028", "n04536153", "n03640850", "n01341090", "n07586099", "n07822197", "n03454110", "n03379989", "n04447276", "n07749095", "n07931452", "n04950952", "n09242389", "n03510384", "n03786096", "n03056493", "n04438897", "n02152740", "n07805594", "n04516354", "n03001115", "n08242223", "n02174355", "n07769584", "n04121728", "n03992975", "n13150378", "n07896994", "n07813579", "n07826453", "n07606191", "n13883603", "n04391445", "n12974987", "n03425241", "n03487642", "n03836451", "n03402785", "n07719213", "n04019335", "n07886463", "n02069701", "n03120198", "n03660562", "n02891188", "n03206602", "n07917507", "n05399356", "n04488427", "n07896422", "n03563967", "n04176528", "n02870676", "n07833672", "n04545471", "n12833985", "n11915214", "n08558770", "n03306869", "n04057981", "n04256891", "n02812201", "n02881546", "n04409128", "n13054073", "n07845495", "n03936466", "n07938594", "n03171635", "n07712559", "n01917882", "n03926148", "n07582970", "n15092650", "n02547014", "n03698360", "n02088992", "n03648219", "n03943833", "n01988701", "n07803408", "n03325288", "n07803992", "n02509197", "n13027557", "n05241485", "n02054036", "n04052346", "n03070396", "n02908773", "n01579729", "n04030161", "n03261776", "n07591162", "n07643679", "n03044801", "n03610682", "n07732636", "n07734417", "n07643474", "n07609840", "n02533834", "n07684938", "n04568841", "n07880751", "n02944256", "n03597147", "n04965179", "n02173373", "n02889646", "n03181667", "n07913537", "n07879560", "n02357401", "n07599554", "n05279953", "n07755262", "n07570720", "n03088707", "n07907342", "n01397114", "n13905792", "n03698815", "n03216199", "n04053508", "n04292221", "n07921615", "n08583455", "n03988758", "n03548626", "n08554440", "n03917814", "n03261603", "n01442710", "n11196627", "n07727377", "n01490670", "n02928608", "n01783706", "n04361095", "n03508485", "n07005523", "n03327841", "n02170993", "n07642361", "n01974773", "n07842308", "n03381126", "n03683341", "n04414476", "n07718195", "n04369485", "n04241394", "n04953678", "n07863374", "n03228796", "n04480141", "n02451415", "n02857365", "n04013060", "n07564629", "n02831724", "n15019030", "n07726796", "n04568069", "n01413457", "n07700003", "n05447757", "n02365480", "n02759387", "n02679142", "n07828156", "n04389854", "n11318824", "n04561287", "n03237212", "n07864638", "n07618871", "n07835457", "n03329663", "n12030092", "n03447075", "n07763629", "n03974070", "n07822518", "n03578981", "n01788579", "n02508021", "n02868975", "n09263912", "n03434285", "n01415626", "n03156767", "n03475823", "n01817263", "n07841800", "n03374102", "n07839730", "n04226464", "n02813544", "n02406046", "n07736087", "n04233124", "n04089976", "n03190458", "n13014581", "n03191451", "n07619004", "n07851054", "n02929462", "n02130545", "n04259468", "n07869111", "n14973585", "n02370806", "n07762913", "n01915700", "n02822220", "n07562984", "n04321453", "n03872016", "n07844786", "n04532831", "n01871543", "n03064758", "n07618684", "n07815956", "n01562265", "n07690511", "n02389346", "n03739518", "n11688378", "n02831237", "n04347119", "n04127904", "n01872772", "n07878283", "n07679356", "n03372933", "n03645011", "n07585758", "n13877547", "n02962061", "n07614348", "n03367875", "n01806061", "n01386354", "n02189363", "n03420801", "n07605474", "n02697221", "n07709701", "n07725376", "n02384741", "n03343354", "n02639605", "n02057898", "n07600696", "n02784124", "n02021795", "n04571800", "n04951716", "n03483823", "n04503155", "n07934908", "n02126317", "n02893692", "n02792552", "n04321121", "n04449449", "n07843117", "n07724943", "n03146777", "n03774327", "n04208582", "n12056601", "n07584938", "n04229480", "n03629100", "n07876893", "n02251775", "n11524451", "n09215437", "n07600506", "n02804123", "n04270891", "n07860629", "n12736999", "n01321456", "n04066270", "n07899976", "n12970733", "n04211528", "n07582152", "n03649674", "n01617766", "n03150511", "n02776978", "n07823105", "n04122685", "n03626760", "n04359335", "n13884384", "n07586318", "n07721195", "n07564971", "n07573563", "n07902520", "n07607832", "n04431745", "n03926876", "n07624924", "n07896765", "n07729926", "n04267165", "n07617526", "n07710952", "n04442741", "n12986227", "n04487724", "n03358726", "n03140546", "n07730708", "n04054566", "n03919430", "n11689957", "n02738535", "n02543565", "n02914991", "n02921406", "n12983048", "n13018906", "n07734017", "n01602630", "n04325804", "n01622352", "n07854707", "n02535258", "n03981760", "n07914271", "n07724492", "n13072706", "n07601809", "n04131208", "n07933799", "n04086663", "n13071553", "n07876026", "n02835724", "n08651104", "n13862552", "n03843883", "n03077442", "n01369484", "n07749312", "n02380464", "n04322692", "n04459610", "n07722052", "n04453156", "n03015851", "n02890188", "n04166436", "n07692405", "n03900301", "n01862399", "n04502059", "n09893502", "n02026948", "n07827130", "n07592094", "n04331892", "n08571642", "n02890351", "n02901377", "n07896165", "n09279986", "n02666501", "n02411206", "n01386007", "n02168245", "n01992262", "n08659242", "n07582892", "n02366301", "n07876281", "n07560903", "n07666176", "n01877606", "n04123448", "n08618831", "n03549473", "n07741804", "n03655072", "n01634227", "n03983612", "n04189092", "n01842788", "n02738741", "n02010272", "n02895438", "n08547544", "n09302616", "n03858183", "n07924747", "n03894677", "n07856756", "n13047862", "n03690168", "n07697699", "n02653786", "n04119360", "n02066707", "n01876034", "n07764155", "n02343772", "n05469664", "n01324799", "n04474035", "n01619310", "n03113152", "n03141702", "n01661818", "n04594218", "n03901974", "n07767171", "n07714078", "n02125494", "n01400391", "n07825717", "n07828041", "n01643896", "n04206790", "n04176190", "n02869563", "n04445327", "n07887099", "n03867854", "n03120491", "n01419888", "n11724660", "n07911249", "n03296963", "n01850192", "n01847806", "n04050066", "n04283784", "n02180875", "n03612814", "n04357531", "n08649711", "n04227050", "n07590068", "n07812046", "n03541537", "n07862611", "n02003037", "n03608504", "n04403638", "n13865298", "n07843220", "n04594828", "n04107984", "n02698634", "n07853125", "n03178674", "n02444251", "n04056932", "n04376400", "n03518135", "n13926786", "n07576781", "n01777909", "n01978930", "n04454908", "n07924366", "n07904934", "n02375438", "n07835701", "n02605703", "n07901587", "n07864198", "n07831663", "n07883384", "n07589458", "n01376437", "n02028727", "n01850373", "n02338722", "n13875571", "n01339471", "n08640962", "n07566231", "n04113316", "n03978575", "n07721325", "n04104147", "n04444749", "n03161016", "n07922512", "n03364937", "n08643267", "n04572935", "n02420828", "n03571853", "n07650903", "n03455642", "n07689217", "n03507658", "n03956623", "n07611267", "n07899533", "n01490112", "n07900825", "n03708843", "n01486010", "n01427399", "n07754451", "n07855812", "n02774630", "n13898645", "n04554998", "n04547592", "n02126787", "n01847978", "n05578095", "n07726095", "n03039827", "n02055658", "n04389718", "n01649170", "n02626762", "n07901457", "n11448153", "n07845863", "n01593028", "n09283514", "n03216562", "n03619650", "n04255163", "n04393549", "n01926689", "n02535163", "n07806221", "n03853924", "n02606751", "n07855603", "n10582604", "n12026476", "n04153025", "n09283193", "n02279257", "n04346679", "n01561732", "n04538249", "n01363719", "n13897198", "n01515078", "n02639922", "n01557962", "n03465426", "n01485479", "n03308481", "n02884450", "n02072040", "n13915999", "n03109033", "n03013850", "n02735268", "n07654298", "n13880704", "n02809241", "n02747802", "n11960245", "n12909421", "n14698884", "n11732567", "n03875955", "n02109687", "n07592768", "n01806297", "n02843465", "n03770316", "n04968895", "n03839671", "n12969131", "n13897996", "n07898117", "n07825972", "n07903731", "n05604434", "n03260733", "n02960903", "n07710007", "n09260907", "n07913180", "n07751004", "n04191595", "n07758407", "n07866277", "n01443831", "n07838073", "n03941684", "n02752615", "n03792334", "n02157206", "n07896893", "n07642471", "n04270576", "n01378545", "n04341288", "n02699915", "n07859284", "n07590177", "n07758680", "n07819166", "n07807171", "n03436182", "n07683138", "n03042829", "n07808352", "n07712959", "n03578055", "n13081999", "n02915904", "n07871234", "n07911677", "n07903841", "n01558594", "n01818832", "n03074855", "n03158796", "n10205457", "n12167075", "n07934032", "n03320262", "n01731545", "n01528396", "n13877667", "n07857731", "n07907037", "n13063269", "n07852532", "n07840027", "n05453657", "n02780815", "n08496334", "n09409752", "n03579538", "n02528163", "n07589724", "n01830915", "n03931765", "n13078021", "n03332173", "n03989777", "n03859495", "n01404495", "n12879527", "n07762114", "n03878674", "n13072528", "n12360108", "n09409512", "n03376279", "n07763290", "n03156279", "n03878294", "n02485988", "n09290444", "n03424489", "n04974145", "n07897750", "n02032769", "n04402746", "n03479121", "n03954393", "n04960277", "n07731284", "n04256520", "n03946162", "n03061893", "n07695504", "n03843438", "n04030965", "n07886176", "n04961331", "n03605598", "n07687626", "n07916437", "n04590746", "n07803895", "n04236809", "n03066464", "n04116294", "n07746186", "n09264803", "n03858837", "n03726760", "n07886317", "n07862770", "n03977158", "n07889814", "n03035832", "n03067339", "n13897528", "n04329834", "n03267696", "n07898617", "n03819047", "n04495698", "n01784293", "n04224395", "n07892418", "n13880199", "n03985881", "n01757115", "n07698401", "n04602840", "n01538362", "n02311060", "n07609407", "n04608923", "n03854815", "n11931918", "n03004824", "n01668436", "n03935234", "n02791665", "n07643891", "n07597263", "n07826544", "n03902482", "n07736692", "n01775730", "n02509515", "n09442595", "n07616265", "n01375204", "n07572957", "n07740597", "n03729402", "n04479405", "n07820683", "n09432990", "n03484809", "n03661340", "n04397860", "n03685307", "n07688412", "n01618082", "n01560636", "n04283378", "n07866409", "n03468570", "n13650447", "n02503756", "n03243218", "n07785487", "n01634522", "n01606522", "n12950126", "n04328946", "n11726707", "n01987545", "n03941231", "n11826198", "n07921455", "n01318660", "n03533486", "n04028581", "n13354021", "n01826364", "n03327553", "n07913644", "n03549199", "n01350701", "n03349469", "n02368399", "n01592694", "n02939763", "n07719980", "n13896100", "n03426871", "n07909362", "n04546340", "n07863229", "n07643981", "n01397690", "n03164344", "n04546081", "n01521756", "n01882125", "n03126927", "n02699629", "n02115096", "n03142679", "n03850492", "n07870478", "n07751280", "n07822687", "n04189282", "n13016289", "n07691091", "n01323781", "n03315644", "n01342269", "n07865575", "n03615406", "n04964799", "n01526766", "n02761392", "n04559910", "n01771417", "n07913393", "n04113038", "n07599998", "n04584056", "n03188725", "n02023341", "n07720442", "n04387531", "n07851926", "n03144873", "n03776877", "n03568117", "n01806467", "n04039848", "n02177506", "n04539053", "n03874823", "n02276355", "n07863644", "n07924955", "n04441528", "n03628831", "n07616906", "n03170872", "n07607492", "n07909504", "n02902687", "n03536122", "n07826250", "n07812184", "n00021265", "n03603442", "n07905474", "n02125689", "n03583621", "n02919414", "n07842433", "n04113194", "n03580990", "n02838014", "n07915366", "n01571904", "n13871717", "n02191979", "n04388473", "n02350989", "n03870290", "n08517010", "n03465320", "n08677801", "n02375757", "n08580944", "n04337157", "n07840804", "n03013438", "n03414029", "n07565608", "n07899292", "n07733217", "n03767745", "n02542958", "n12056990", "n02971940", "n01687290", "n12034141", "n03362639", "n04113765", "n01787835", "n04969540", "n04578708", "n07807317", "n07612530", "n03621694", "n07594737", "n07719437", "n13882563", "n07723330", "n02682311", "n13918274", "n02386014", "n02783994", "n04436329", "n04585128", "n02669295", "n03500699", "n07698782", "n03051249", "n03250089", "n07818572", "n03646916", "n04234887", "n03413428", "n04046091", "n03790512", "n04300509", "n09283767", "n01752585", "n01318894", "n03241496", "n03705379", "n09348460", "n13894434", "n03176594", "n15089645", "n02008497", "n13881644", "n02003577", "n07697408", "n07822323", "n02546331", "n07719756", "n03286572", "n07838659", "n07621497", "n02092173", "n04953296", "n03440682", "n07804323", "n04975739", "n03388323", "n03404360", "n07595914", "n04381587", "n03378442", "n04586581", "n07692114", "n01497118", "n05545879", "n07899769", "n03468696", "n03178538", "n03088580", "n07608980", "n07724819", "n07876189", "n07587331", "n07850083", "n07893425", "n02153203", "n04282494", "n07715221", "n07861247", "n01886756", "n09206896", "n07804152", "n04184095", "n04314107", "n03008976", "n04102962", "n07936979", "n03861048", "n04148464", "n02985963", "n03237992", "n04538878", "n04373894", "n03351979", "n03276696", "n02534559", "n04496872", "n04337287", "n09894654", "n04555700", "n03127531", "n01337734", "n03471190", "n01538630", "n04339879", "n07894703", "n07725255", "n02772435", "n08376250", "n03595055", "n07617051", "n01582856", "n02057330", "n02663849", "n04277669", "n01848648", "n01679962", "n02034661", "n07920989", "n03710528", "n02170400", "n02982515", "n03438863", "n13902793", "n02324431", "n01757343", "n02852043", "n03457451", "n02833040", "n04966941", "n01624833", "n02851795", "n02212062", "n07916041", "n10746931", "n02208848", "n01487506", "n13039349", "n04350769", "n04457326", "n04421872", "n02848806", "n09344198", "n01314388", "n04606574", "n04103769", "n04492749", "n04174026", "n08663860", "n04386051", "n01419573", "n12480456", "n03889871", "n02742468", "n07601407", "n02768655", "n01729672", "n04155068", "n07593774", "n04122262", "n04064401", "n04959672", "n10994097", "n01579260", "n01642943", "n03811444", "n07873057", "n14633206", "n07598928", "n07818029", "n10007684", "n10593521", "n07716750", "n08659861", "n07682477", "n01318478", "n07917951", "n03386343", "n04028764", "n11883328", "n07680168", "n02182642", "n03918737", "n12971400", "n07854614", "n04951186", "n07804657", "n04591359", "n13881512", "n07889274", "n11943992", "n07856895", "n04238128", "n03802228", "n07739923", "n07844867", "n03429288", "n04237423", "n07762244", "n03442756", "n15092942", "n03654826", "n04590553", "n01779148", "n13872822", "n07897438", "n07612367", "n07846557", "n03758894", "n07685918", "n02970534", "n13914141", "n03003633", "n04976952", "n01524359", "n03396997", "n03965907", "n14720833", "n02500596", "n03498781", "n03527675", "n01851375", "n08385989", "n07908923", "n10255459", "n02945964", "n04970470", "n13911045", "n01978136", "n03361550", "n02462213", "n10414768", "n01797307", "n13226871", "n03983499", "n02731629", "n01441425", "n03944138", "n04557751", "n11992479", "n02071636", "n07608245", "n02734725", "n02010453", "n07923748", "n07748574", "n04595611", "n04161358", "n09382099", "n07585015", "n03725600", "n04003856", "n02389128", "n04303357", "n14867545", "n14858292", "n03464467", "n07890540", "n07908812", "n03455355", "n01619536", "n02811204", "n14583400", "n07582027", "n07817160", "n01642391", "n07925708", "n04356595", "n07726230", "n02760658", "n07591049", "n07909129", "n02098550", "n07594066", "n04119630", "n04097760", "n05469861", "n03196324", "n07852919", "n07894799", "n07598622", "n03490119", "n07910379", "n04546194", "n08659446", "n13906669", "n11859472", "n02133704", "n07847917", "n02355227", "n03436891", "n13868944", "n02777927", "n13901490", "n03833907", "n12877244", "n03511175", "n01788291", "n07567707", "n01559639", "n01541760", "n03663531", "n02775039", "n03851341", "n08678783", "n07914777", "n03606251", "n01418620", "n02952237", "n02698473", "n07682197", "n07823814", "n04966543", "n07846359", "n07610890", "n04232153", "n04574348", "n02331842", "n12001924", "n03878511", "n04973386", "n04239786", "n08559155", "n07829331", "n04091584", "n02685253", "n02070430", "n01971094", "n02177196", "n02803934", "n03682877", "n04228581", "n02826259", "n02338145", "n07893253", "n02005790", "n04128413", "n04326896", "n05450617", "n02171453", "n04973816", "n12981954", "n03050026", "n01690149", "n03649003", "n07585906", "n07816726", "n01941223", "n03435743", "n04395106", "n07924834", "n01419332", "n02182355", "n01315330", "n03275311", "n12013511", "n03844550", "n07721018", "n01740551", "n05241218", "n02882483", "n03817647", "n12830222", "n05453815", "n07722217", "n03381565", "n07723177", "n02836174", "n04069166", "n04023249", "n06596179", "n03703463", "n07562881", "n03460147", "n04564278", "n07581775", "n02409038", "n03664840", "n04033425", "n01817346", "n07686021", "n07839478", "n02809736", "n04453666", "n07807834", "n01945340", "n03374570", "n04504038", "n07679140", "n07573103", "n07725158", "n03860234", "n07601686", "n11888424", "n07735981", "n07580359", "n03960374", "n03288742", "n07875436", "n07936263", "n04135118", "n07749969", "n03308614", "n07867751", "n03927299", "n07927716", "n02839351", "n07865484", "n02732827", "n03016389", "n07716504", "n11950345", "n02259377", "n04592099", "n03305953", "n13889066", "n07618281", "n04035836", "n07746749", "n03649797", "n07870620", "n08586978", "n07613815", "n07691863", "n04504141", "n01745125", "n12979316", "n07708512", "n09463226", "n04978561", "n12650805", "n03121040", "n07835173", "n07806774", "n01748389", "n04448361", "n02125872", "n13867005", "n03472535", "n07897600", "n03716966", "n07606278", "n04270371", "n02826068", "n03845990", "n02347274", "n07694516", "n03798610", "n03690473", "n02937336", "n12022054", "n07735510", "n03449451", "n03038870", "n07683039", "n07679034", "n07721118", "n03258192", "n02922877", "n04615149", "n02639087", "n01421333", "n03114743", "n13073055", "n02993194", "n03062015", "n04298053", "n07741623", "n07808022", "n04301242", "n03473078", "n07827554", "n07897116", "n03887512", "n07704305", "n09391386", "n02920658", "n02767147", "n04111190", "n04331639", "n02797881", "n01491874", "n04379096", "n03335333", "n07888058", "n02014524", "n04140853", "n04957589", "n02404186", "n04526964", "n02387722", "n07893891", "n07803093", "n01654863", "n03801760", "n07908647", "n07577918", "n07907161", "n03675076", "n07665438", "n07564796", "n02324514", "n07745197", "n07612632", "n03653110", "n04065789", "n07568818", "n04419868", "n03259401", "n03865820", "n12158031", "n04378651", "n02535537", "n01396048", "n03034663", "n01517966", "n13049953", "n08579266", "n02018368", "n03196062", "n04160586", "n02942460", "n15092409", "n03589672", "n04950713", "n07828275", "n03730893", "n02854630", "n07607138", "n11969607", "n04951373", "n02768226", "n04160036", "n07860331", "n07736371", "n04271531", "n07703889", "n07808806", "n13914608", "n02014237", "n04449966", "n07824988", "n07582441", "n01636829", "n07556872", "n07598734", "n03105088", "n04136800", "n03634034", "n02529772", "n07836456", "n03577672", "n07925608", "n09443641", "n03628071", "n03131669", "n03287351", "n01641206", "n03940894", "n07733124", "n04399537", "n01679307", "n07854066", "n15093049", "n07611733", "n07611046", "n11918808", "n04455579", "n07711080", "n03928814", "n01796729", "n04288673", "n03677682", "n13905275", "n07918879", "n05302499", "n03983712", "n07575510", "n11692792", "n01380610", "n03129848", "n04483925", "n07896060", "n04530456", "n07596160", "n11542137", "n03795123", "n03984759", "n02729965", "n04442441", "n04373795", "n08547468", "n04000716", "n03292362", "n07695284", "n07688898", "n02995345", "n03633886", "n13873502", "n03490324", "n03625355", "n07817758", "n01744555", "n04025508", "n04285965", "n03134118", "n04248507", "n07567390", "n04331443", "n01983674", "n02668393", "n02443959", "n03890093", "n07868045", "n04258732", "n03443149", "n02267208", "n07866723", "n01642539", "n04056413", "n04126659", "n03595860", "n07853852", "n02770078", "n07841037", "n12884260", "n07766723", "n04045941", "n05451384", "n04452757", "n01638722", "n01778621", "n01779629", "n07907943", "n07849186", "n01603600", "n02449183", "n07818995", "n04097373", "n07599468", "n07568625", "n04346511", "n04343740", "n09283866", "n02952798", "n07704054", "n03420935", "n07595751", "n01394771", "n01422185", "n02823510", "n09666883", "n07853648", "n03360622", "n07879350", "n04070415", "n13043926", "n03227721", "n04962240", "n05571341", "n07599649", "n04560113", "n13916721", "n03703075", "n13069773", "n07714287", "n07606538", "n04410886", "n07821758", "n15090238", "n12658481", "n02880393", "n07690739", "n07847585", "n01857512", "n03397947", "n02403231", "n03331244", "n02402010", "n04969952", "n02793199", "n03110202", "n03730788", "n07584423", "n02124313", "n07915618", "n07874995", "n04525584", "n04219580", "n07585557", "n01531811", "n07895100", "n03719743", "n01333610", "n02763714", "n02748359", "n01831360", "n02097786", "n07888229", "n03359566", "n07869391", "n07588688", "n07909231", "n05448827", "n03229244", "n03955296", "n04381073", "n03991837", "n05399243", "n15091129", "n03007591", "n04098513", "n04395875", "n03890233", "n02195526", "n03079136", "n04139140", "n07744057", "n04967191", "n05467758", "n01338685", "n02037464", "n02976939", "n03947111", "n07600895", "n07832307", "n07834286", "n07884567", "n03738241", "n11839460", "n02104280", "n03885904", "n01531639", "n15091304", "n04360914", "n02075296", "n04502851", "n04465358", "n07683490", "n07855721", "n02130086", "n04570532", "n07800636", "n07801709", "n04285146", "n02541687", "n01418498", "n04386456", "n07588193", "n04102760", "n02956883", "n02120997", "n02758960", "n04069777", "n07587819", "n03810952", "n04402449", "n07836731", "n03255899", "n03004275", "n07741357", "n02950120", "n07573696", "n07879821", "n07882420", "n02529293", "n03326371", "n02424085", "n04198233", "n07938313", "n03298858", "n13136556", "n03675445", "n11971248", "n02809364", "n04530283", "n02903204", "n02368821", "n04266486", "n03939440", "n09454153", "n03130563", "n03145522", "n03194170", "n03585551", "n02808185", "n07818825", "n02754103", "n03161450", "n03600285", "n04363671", "n01337191", "n09393605", "n02643836", "n13863020", "n03556679", "n03356038", "n03177708", "n03994417", "n03483086", "n04281260", "n01339336", "n07586179", "n04346003", "n13872592", "n04080833", "n03683995", "n07572858", "n02814428", "n02950018", "n03887185", "n07836600", "n03398228", "n03353281", "n07688265", "n04114719", "n03249956", "n03446070", "n08524735", "n03959701", "n04450465", "n04561965", "n04019101", "n03524574", "n04125257", "n07854982", "n04969242", "n02767433", "n03107488", "n07712856", "n04275175", "n13902336", "n07642933", "n07936745", "n01335218", "n07855105", "n03246933", "n07859583", "n07575984", "n07848771", "n07609549", "n03884554", "n02956795", "n07687789", "n01822602", "n07815294", "n07930315", "n07804543", "n02416519", "n07873679", "n04392764", "n02521646", "n03775388", "n07851641", "n04576002", "n03820154", "n02552171", "n02101670", "n02351870", "n04289195", "n07749192", "n07722888", "n02266864", "n07835921", "n03722646", "n08517676", "n02950482", "n07854184", "n08677424", "n03027108", "n03162297", "n07808479", "n07937344", "n07588574", "n02944459", "n04086446", "n03410303", "n07862244", "n07806633", "n03529629", "n07619508", "n04160847", "n03256631", "n04021164", "n04590021", "n03840823", "n03635932", "n12020507", "n07713074", "n07728391", "n11970101", "n02085272", "n01438208", "n04180888", "n03031012", "n03105645", "n03049924", "n07617708", "n03024064", "n07902121", "n13906484", "n08598568", "n03551790", "n02853336", "n03219859", "n09470222", "n02180233", "n07581931", "n02982416", "n08661878", "n07834618", "n03397266", "n03973945", "n03235796", "n07739035", "n03529444", "n07730562", "n04030518", "n07913882", "n07912093", "n04258859", "n03966325", "n04055180", "n03305522", "n07849733", "n04258333", "n04150980", "n07685218", "n03256032", "n07929351", "n07736527", "n04458843", "n11700279", "n07763483", "n07743723", "n01952712", "n03782929", "n07592317", "n03764995", "n03334017", "n01329186", "n07845087", "n02536165", "n07694659", "n04085574", "n07837234", "n02406952", "n03512624", "n03768823", "n07766530", "n02677436", "n07767002", "n09327538", "n09474010", "n03140652", "n01579578", "n03978966", "n01797601", "n07889510", "n07823698", "n03539546", "n04502502", "n02746225", "n07576182", "n07740033", "n07914006", "n07611148", "n02511730", "n04093223", "n13136316", "n07910656", "n03464628", "n08658918", "n07928998", "n07857170", "n04331277", "n07568389", "n01374703", "n01461315", "n07876550", "n04074185", "n02654425", "n03973628", "n07735294", "n07886057", "n01697611", "n04306592", "n13060190", "n07574923", "n12737383", "n07698543", "n02861509", "n03656957", "n02102806", "n02020578", "n03934565", "n01396617", "n04234160", "n07918706", "n08500989", "n03538037", "n04261767", "n03751590", "n04011827", "n07867021", "n07900616", "n04305947", "n03430313", "n07880458", "n02027075", "n07605693", "n07643577", "n02451575", "n04206225", "n07721678", "n09929298", "n02942147", "n07807922", "n03695452", "n03535647", "n12696830", "n01466257", "n07727458", "n03490006", "n07888816", "n03953901", "n03537412", "n07905038", "n03357716", "n04046277", "n03114839", "n03503997", "n07575726", "n07743544", "n02198532", "n12982915", "n01540233", "n07628181", "n02438580", "n04517408", "n12966804", "n07820145", "n03140900", "n04539407", "n02175569", "n03284308", "n07734879", "n02929923", "n03430959", "n11948469", "n03993180", "n07834160", "n03609147", "n07954211", "n11905749", "n07890068", "n01772664", "n02196344", "n07595368", "n01989516", "n07852614", "n13901211", "n02892392", "n09389867", "n07733005", "n04430896", "n03571942", "n13137409", "n02421792", "n04413419", "n14941787", "n04013600", "n07690892", "n02221715", "n07713267", "n04613939", "n02424305", "n01405616", "n02817386", "n01733466", "n13918717", "n04967561", "n07595180", "n11815491", "n03877674", "n01315581", "n15093137", "n07565725", "n15092227", "n02493224", "n04559166", "n03296328", "n05541509", "n03058107", "n07567980", "n07593004", "n07569873", "n03222722", "n07830593", "n03524745", "n02863340", "n03258456", "n13896217", "n07727578", "n01778217", "n05475397", "n05468739", "n04062807", "n02677028", "n03133415", "n15102894", "n13880551", "n03784793", "n13014409", "n03482877", "n03738066", "n10701180", "n02977330", "n04365328", "n07803779", "n03182140", "n02192252", "n02797535", "n04144539", "n07870313", "n02013567", "n07720185", "n04102406", "n03724756", "n03542333", "n03303217", "n01392275", "n02835829", "n15092751", "n07766409", "n02860415", "n13015688", "n12057895", "n01324916", "n07678729", "n07932323", "n07922607", "n02172870", "n07757132", "n07650792", "n03855214", "n07605597", "n13899735", "n04227900", "n03293741", "n02982232", "n01692523", "n07825597", "n01606177", "n04469251", "n03590588", "n02195091", "n02776505", "n07696625", "n07902336", "n07878479", "n09303008", "n02796318", "n03986857", "n09816771", "n07730207", "n07712748", "n07816398", "n03082807", "n07745046", "n04194127", "n04563790", "n03571625", "n04337650", "n03911513", "n03652932", "n02950632", "n02894158", "n01743086", "n01927928", "n04115144", "n07877961", "n04041243", "n02786463", "n09874725", "n01324305", "n04041069", "n07902937", "n02986160", "n07834872", "n07898443", "n14919819", "n02947660", "n02926591", "n03616091", "n04170933", "n07744246", "n07896661", "n07725531", "n04595285", "n03402369", "n01630901", "n11955896", "n02183096", "n07694403", "n07740954", "n07735404", "n04461879", "n07858197", "n04310904", "n01607429", "n04603729", "n07808268", "n00006484", "n04188064", "n09193551", "n07800487", "n04294879", "n04087126", "n03842986", "n07687469", "n07593107", "n09475179", "n01635027", "n02900987", "n04557522", "n07878926", "n03697366", "n05449959", "n07728181", "n02975212", "n07802417", "n07936459", "n11537327", "n02975589", "n07712063", "n03819994", "n03479502", "n07745466", "n01606809", "n12001707", "n04083649", "n03159640", "n02200198", "n04248851", "n04322531", "n07849506", "n13873361", "n04427473", "n03704834", "n03027001", "n04185529", "n02036053", "n07933274", "n08679167", "n01624305", "n01521399", "n07273802", "n02768114", "n01519873", "n03162714", "n07714448", "n04123317", "n01579410", "n13884930", "n07919894", "n07896287", "n01604968", "n07925808", "n03623338", "n01489501", "n11969806", "n03487886", "n04126066", "n04117464", "n04036155", "n01736375", "n02737351", "n15090065", "n04198453", "n10153594", "n03443005", "n07722763", "n02403325", "n01369358", "n04075916", "n07815839", "n09349648", "n07821919", "n04101497", "n04123228", "n07750449", "n02359324", "n07840395", "n04608567", "n01704103", "n03258330", "n02368116", "n03007130", "n11892029", "n07610620", "n02775483", "n04491638", "n07914128", "n12883628", "n03650551", "n13882639", "n03160001", "n04579056", "n02275773", "n10300303", "n04330109", "n07886849", "n03456665", "n07583978", "n05449196", "n03850613", "n03780799", "n09217230", "n07801508", "n07690152", "n01610552", "n02729837", "n07617932", "n07628068", "n11672269", "n06596845", "n03844965", "n02554730", "n08589670", "n03799876", "n03941586", "n04172776", "n02689144", "n01614343", "n02726305", "n07909954", "n03785721", "n07937621", "n09854421", "n11792341", "n07577374", "n03785142", "n13901423", "n07846143", "n03929202", "n08640739", "n05102764", "n04508489", "n02491474", "n03610836", "n04398688", "n07732302", "n13653902", "n07832741", "n02095212", "n03087069", "n03994757", "n04197110", "n01697749", "n07609316", "n02426176", "n01425223", "n07569644", "n04220250", "n01330126", "n03973839", "n07837912", "n04382880", "n07751451", "n03411079", "n02540412", "n02836035", "n02075612", "n04465203", "n02222582", "n02040266", "n12997919", "n01788864", "n07802246", "n03061345", "n07855907", "n07616487", "n03508881", "n08597579", "n02129991", "n07708798", "n07726009", "n04507453", "n01858281", "n04972350", "n03916385", "n03994614", "n01580490", "n07858595", "n03020692", "n04574067", "n07744811", "n02938218", "n13882961", "n04060448", "n03386870", "n03619196", "n03329536", "n07865700", "n02777402", "n07572616", "n02998003", "n07715407", "n01520576", "n04165409", "n07905770", "n13916363", "n11887750", "n02687821", "n02396014", "n07616590", "n03581125", "n07826340", "n13016076", "n07590841", "n01414216", "n07680517", "n03849814", "n02214660", "n02029087", "n01850873", "n03387653", "n07695652", "n12965626", "n07743384", "n03172738", "n03799375", "n04055447", "n03793850", "n03323096", "n07722390", "n07770439", "n02813252", "n04192361", "n11539289", "n08645104", "n07564515", "n01542786", "n07843464", "n03222516", "n03743279", "n01429172", "n01606097", "n07846802", "n03245724", "n03571280", "n09249034", "n03469903", "n02266050", "n08492461", "n11958499", "n07881404", "n03200906", "n02104184", "n01411450", "n01594372", "n04963307", "n13034788", "n08613733", "n03029296", "n03789946", "n04081699", "n07825850", "n03025250", "n09201998", "n07580253", "n03799113", "n03748162", "n03585778", "n02109150", "n01531344", "n03332005", "n02491329", "n13888491", "n04308273", "n02025389", "n01610955", "n01617443", "n09203827", "n03163381", "n03173929", "n07720084", "n01774097", "n07844042", "n07932762", "n14975598", "n07808587", "n02848118", "n03012897", "n01803078", "n04020744", "n03465818", "n11793779", "n02747672", "n03512147", "n02382132", "n12914923", "n04225987", "n07860548", "n01322983", "n04607759", "n01533893", "n01607309", "n08662427", "n04587327", "n07736813", "n07586718", "n07838811", "n04507326", "n04965451", "n07609215", "n01600657", "n08598301", "n04222210", "n07696527", "n12058192", "n04190052", "n03813176", "n02125081", "n03617312", "n03047052", "n07769886", "n04970916", "n02009508", "n03516266", "n01819465", "n07869522", "n07905296", "n01926379", "n07922041", "n04289449", "n02726681", "n07868830", "n04428382", "n02218713", "n14765422", "n07596452", "n04125692", "n07610295", "n03717131", "n02405577", "n01330497", "n07717714", "n09464486", "n07879072", "n07891189", "n07910245", "n03846677", "n07871436", "n05282652", "n03041449", "n03295140", "n13862407", "n07708124", "n07890226", "n04012084", "n07909811", "n04273064", "n10136959", "n04026813", "n03063199", "n03629231", "n01922717", "n02842573", "n02421449", "n03098959", "n07712382", "n02276902", "n07610746", "n03567788", "n13023134", "n13555775", "n07807472", "n04957356", "n04495555", "n07836269", "n07935504", "n03314608", "n07709046", "n04304215", "n07765999", "n07568241", "n04445610", "n07880880", "n02816494", "n03789794", "n04126980", "n04186455", "n02700258", "n13011595", "n03612965", "n07576969", "n02116185", "n04497570", "n07741235", "n12592839", "n01327909", "n02794368", "n07617839", "n01820052", "n02788386", "n07842044", "n03339529", "n03275125", "n07617344", "n07914887", "n03986071", "n03108759", "n07862095", "n01333082", "n07905979", "n07720277", "n03302938", "n01848976", "n07680313", "n04387706", "n03638180", "n03849943", "n04238321", "n07912211", "n07919572", "n01537895", "n02542432", "n04167346", "n02418064", "n01679005", "n02030287", "n03637181", "n04141712", "n07689003", "n01854700", "n13079073", "n04288533", "n07801342", "n01323599", "n01678043", "n07836077", "n04312432", "n04970398", "n02998563", "n03909516", "n03053976", "n07857356", "n07745661", "n11943407", "n07729000", "n07805966", "n13071371", "n07931733", "n03463185", "n02682922", "n01379389", "n07906111", "n02005399", "n04239900", "n07820297", "n03349296", "n02089725", "n02896856", "n03556992", "n07928578", "n07721942", "n07907429", "n02920083", "n04171629", "n03515338", "n01632601", "n03963483", "n07620047", "n11544015", "n07844604", "n03982767", "n04477725", "n07682316", "n03764822", "n07726672", "n02781764", "n01636510", "n01576695", "n07696839", "n02032222", "n07847706", "n11962272", "n03696445", "n02949542", "n03180732", "n07847827", "n03193597", "n02366959", "n02181724", "n07581607", "n04193377", "n04245412", "n03099147", "n04324297", "n07598529", "n07928790", "n04264361", "n03392741", "n03135030", "n07612273", "n09445289", "n02122298", "n03098515", "n01844917", "n03320519", "n13007034", "n02907082", "n04961691", "n01648620", "n01523105", "n09376786", "n02123478", "n04076052", "n07625324", "n07918028", "n04116389", "n03819448", "n02801823", "n02643112", "n07651025", "n03538817", "n01376237", "n02348173", "n15089472", "n04572121", "n02330245", "n13864035", "n04263502", "n07888909", "n04610676", "n07587618", "n01377278", "n02734835", "n04364545", "n07681264", "n07839055", "n02088745", "n04006067", "n03659950", "n01620414", "n01643255", "n07620689", "n07563642", "n03745487", "n07831267", "n02032480", "n03329302", "n07847047", "n03211616", "n04148703", "n02843158", "n02544274", "n07875835", "n02882190", "n04320973", "n03029197", "n07881525", "n03904909", "n01516212", "n03615300", "n07828987", "n03298089", "n07803213", "n07577144", "n07746910", "n04330340", "n03454536", "n03818001", "n07801892", "n10387324", "n07869291", "n07765208", "n03697812", "n04268799", "n02122878", "n07868340", "n02132320", "n01515303", "n04079106", "n03827536", "n03122202", "n03318294", "n07904760", "n07606933", "n04582349", "n07696728", "n05278922", "n11888800", "n03688605", "n03243625", "n02925666", "n01495493", "n09353815", "n03807334", "n13866827", "n03115762", "n04300643", "n02083672", "n01334217", "n05542893", "n04515444", "n04480033", "n02757462", "n03984125", "n08519299", "n07860103", "n07711232", "n13139482", "n07592656", "n01319001", "n04520962", "n07874780", "n07865196", "n07898745", "n07816296", "n04080138", "n08079613", "n13889331", "n07870069", "n01848123", "n07835331", "n03326948", "n13908580", "n02084861", "n07769731", "n09233446", "n07717858", "n13869045", "n03962852", "n02084732", "n02248368", "n03907908", "n04200258", "n03075768", "n07574602", "n03378765", "n13915023", "n01637932", "n07715561", "n03250588", "n01594004", "n02964843", "n02470899", "n07608533", "n04082344", "n01952029", "n03223162", "n12987056", "n01386182", "n02202287", "n07900734", "n04436992", "n12739332", "n04042795", "n03887330", "n13868248", "n03059685", "n09354511", "n03200231", "n04543509", "n03266620", "n03002711", "n15091473", "n02713364", "n07599783", "n04058594", "n02920503", "n07599068", "n01991520", "n13884261", "n01623425", "n02804252", "n07873464", "n04036776", "n02925009", "n03171356", "n07574426", "n03701391", "n03531546", "n02246628", "n03858418", "n01623880", "n03409591", "n07642742", "n03169063", "n07855317", "n03056583", "n04308397", "n04300358", "n03667060", "n11946727", "n07905618", "n02905152", "n13908201", "n02821943", "n07818277", "n03158668", "n13915113", "n13073703", "n01984245", "n07611991", "n11925450", "n02278210", "n01738601", "n07813833", "n03878963", "n01522450", "n13903079", "n07893528", "n02028900", "n03405265", "n02840619", "n07719058", "n03555426", "n04140631", "n04354387", "n13879320", "n07933652", "n04591056", "n02901901", "n07619881", "n03364156", "n01316422", "n03174079", "n07561590", "n02684356", "n01641391", "n03361380", "n04395332", "n04967882", "n07724269", "n02837567", "n04498275", "n04958634", "n01390123", "n07879659", "n07716034", "n01858906", "n07806043", "n07924443", "n03271030", "n03449309", "n04558059", "n03357081", "n03067518", "n02760429", "n03693860", "n13915209", "n07561112", "n01739647", "n04218564", "n11947802", "n07618587", "n02904803", "n13918387", "n07822845", "n03779370", "n07725789", "n01675352", "n01980655", "n02880842", "n04357121", "n03455488", "n03518305", "n14592309", "n07727048", "n02089232", "n07709172", "n04970312", "n04110281", "n04123567", "n12008252", "n07805731", "n03731483", "n07590752", "n07575392", "n03159535", "n01439514", "n01407798", "n07853946", "n07883031", "n01981702", "n03856335", "n04302988", "n01587278", "n08539072", "n05449661", "n07928367", "n02874336", "n01441272", "n07583865", "n02399000", "n04124098", "n04967674", "n01670092", "n07925229", "n03199358", "n01625121", "n04459122", "n02122510", "n03061211", "n04495051", "n02896442", "n07643764", "n07929940", "n01390763", "n03934229", "n07920349", "n07843636", "n11719286", "n02740061", "n04973020", "n01823740", "n05716342", "n04177820", "n04445040", "n02437482", "n01851895", "n03030880", "n03367969", "n02990758", "n04132603", "n04149374", "n07695410", "n05458576", "n01483830", "n02113892", "n08238463", "n01322508", "n04358874", "n09248399", "n02909053", "n07845166", "n03045228", "n00006024", "n07867164", "n01555809", "n07685118", "n02998107", "n04456011", "n04519153", "n13917690", "n07594155", "n04417361", "n13891937", "n11857696", "n13906767", "n07824502", "n07867616", "n07605804", "n04287986", "n03206023", "n07890890", "n07804900", "n07686873", "n02412210", "n04483073", "n02011281", "n12093329", "n02918595", "n07681691", "n03946076", "n07802767", "n04067353", "n07860805", "n01376543", "n03142205", "n02902916", "n02677718", "n09267854", "n01805070", "n07846014", "n07620327", "n04411835", "n03116530", "n08501887", "n04513998", "n07766891", "n02849154", "n04388743", "n02267483", "n07831450", "n11818636", "n04112654", "n01501160", "n03800772", "n02459190", "n08619112", "n07644244", "n03219135", "n02863750", "n02679257", "n11889619", "n02173784", "n04216860", "n07856045", "n03750437", "n07733567", "n02029378", "n04122578", "n15090742", "n03589313", "n07891309", "n01860002", "n07876775", "n02406174", "n07727868", "n04605726", "n02828427", "n01609751", "n14696793", "n09310616", "n02388588", "n02059162", "n07824863", "n04585745", "n07888465", "n07627931", "n04221823", "n04247544", "n03047171", "n02445394", "n07832099", "n07686299", "n04582771", "n03688707", "n07915094", "n07921834", "n07585107", "n01629962", "n11941924", "n04002371", "n07648997", "n02917964", "n04214649", "n07768858", "n02670935", "n03673767", "n02004131", "n02033561", "n04981658", "n10109443", "n01617095", "n04196080", "n07593199", "n07616386", "n01672032", "n13885011", "n03056288", "n01442972", "n03888022", "n01471682", "n05459769", "n02888569", "n03594523", "n02944579", "n04143140", "n03632100", "n03941417", "n12301445", "n02859184", "n04520382", "n03432129", "n03987266", "n03413828", "n02932523", "n04200000", "n07708398", "n07822053", "n03423306", "n07830493", "n04052442", "n03150232", "n03847823", "n08896327", "n07584332", "n03007444", "n07869775", "n02843909", "n04349913", "n07911371", "n01365885", "n07711683", "n07692517", "n01598588", "n08782627", "n04192238", "n03961630", "n07839312", "n04469514", "n07607707", "n01315805", "n02655523", "n13902048", "n07730320", "n07931870", "n04032509", "n03683606", "n09462600", "n03409297", "n02323449", "n01665932", "n04005197", "n07910970", "n02811059", "n03374473", "n07866571", "n12293723", "n07606058", "n02826812", "n02257715", "n04295881", "n03825673", "n04364827", "n01858845", "n13869896", "n03870546", "n07869611", "n07724654", "n07687053", "n04431648", "n03779128", "n03302790", "n08495908", "n12290748", "n07827410", "n03842377", "n07618119", "n01627424", "n07685303", "n03506727", "n12982468", "n03688943", "n03111296", "n07598256", "n07852376", "n01561452", "n07855413", "n03454442", "n04249882", "n04114844", "n03616428", "n07825496", "n04958865", "n01483021", "n03553486", "n02367492", "n03825442", "n02983357", "n01528654", "n04607640", "n01377510", "n02385898", "n07859142", "n07902698", "n01855476", "n04468005", "n02840515", "n12156819", "n04312916", "n02426481", "n04194009", "n02998696", "n03605722", "n03586911", "n03989349", "n13139055", "n07773428", "n03019304", "n03217739", "n07735687", "n01441117", "n04970631", "n03370387", "n02056728", "n07569543", "n04474187", "n11900569", "n03016868", "n07566340", "n07830841", "n04429038", "n03450881", "n03390983", "n02344528", "n15092059", "n07605380", "n07586604", "n02786837", "n03213538", "n02016358", "n03511333", "n13027879", "n02813645", "n03923379", "n04016846", "n04332580", "n01532511", "n07749731", "n07731436", "n02077152", "n02086753", "n03166600", "n04114069", "n07731122", "n07723559", "n11685091", "n02537085", "n02203592", "n01855188", "n07740855", "n12898774", "n04495843", "n12585373", "n01351170", "n07724078", "n02982599", "n03281524", "n02905036", "n07758582", "n01911063", "n07929172", "n03485575", "n04200537", "n07848196", "n02807523", "n04105893", "n01849157", "n03624134", "n04367950", "n03256166", "n07719330", "n01645776", "n07838441", "n02821415", "n01615121", "n04130907", "n03164605", "n07871065", "n07926540", "n03103563", "n07933530", "n14844693", "n03210372", "n04283096", "n04274686", "n10782471", "n12985420", "n01491006", "n07762373", "n02277094", "n04224543", "n03180504", "n07815588", "n03421324", "n03034405", "n02367812", "n03948950", "n07845571", "n02830157", "n13895262", "n03987674", "n03863923", "n11887119", "n04450749", "n01923890", "n03291551", "n13915305", "n03803116", "n07809096", "n07582811", "n01325060", "n03189818", "n03181293", "n01534155", "n07926250", "n07591330", "n07926920", "n07746334", "n04407686", "n07816839", "n03325941", "n02090129", "n07934152", "n04236702", "n07917791", "n07643026", "n04976319", "n07914686", "n03294048", "n03705808", "n01851038", "n03199901", "n02922578", "n07587962", "n03603594", "n13869788", "n03929443", "n02702989", "n01400247", "n04016479", "n07852045", "n02912894", "n07655263", "n02883004", "n03919289", "n03788914", "n02357585", "n07580470", "n03379828", "n04075813", "n07828642", "n04105438", "n03732458", "n13864965", "n07678953", "n03824284", "n02833140", "n03934311", "n01928865", "n03858085", "n03914831", "n13072863", "n07913300", "n06259898", "n04118635", "n01732244", "n02952109", "n03043173", "n02177775", "n07567039", "n02710044", "n07733847", "n03273740", "n03460297", "n13066129", "n04007664", "n09336555", "n07726386", "n04506289", "n07903962", "n03085915", "n03824713", "n04153330", "n10101634", "n03523398", "n04034367", "n07876460", "n07727252", "n02119477", "n04959230", "n03880323", "n07750146", "n03439814", "n02852173", "n03242995", "n03354207", "n03659292", "n04108822", "n04570118", "n01357328", "n02498153", "n04156814", "n02397529", "n03097673", "n04361260", "n03423877", "n14899328", "n03824999", "n07563207", "n02694045", "n03618546", "n13880994", "n04233715", "n03342432", "n07816052", "n02918831", "n07826930", "n07729225", "n04182152", "n03175457", "n05458173", "n02980203", "n04505888", "n03920737", "n03900028", "n09309292", "n07714188", "n02907391", "n02532602", "n12738259", "n04313220", "n07764630", "n03175189", "n07588419", "n07930433", "n07935152", "n07690585", "n08505018", "n03427202", "n02369293", "n07927512", "n07823951", "n03484487", "n07906718", "n03465151", "n07686461", "n03880032", "n06596474", "n02415829", "n03269401", "n08647264", "n03656484", "n15089258", "n04314914", "n03485198", "n01733757", "n02276078", "n07684422", "n05242070", "n02492356", "n04587648", "n02428349", "n04964878", "n03298716", "n03248835", "n03032811", "n12913144", "n07839864", "n04113406", "n02653145", "n09238926", "n03945928", "n07692614", "n03882960", "n02935387", "n01558461", "n03510987", "n03507241", "n01854838", "n04348988", "n01581730", "n04063154", "n02939866", "n07861983", "n03449564", "n04556664", "n07587700", "n04298765", "n01756916", "n07600285", "n04553561", "n07909593", "n07900225", "n13141415", "n02758134", "n03885669", "n02499808", "n05453412", "n04168840", "n03309687", "n04031884", "n01650167", "n03802393", "n04076284", "n04588739", "n07900406", "n02696569", "n03015478", "n04224842", "n03461651", "n04350458", "n04608435", "n03232417", "n07719616", "n04308807", "n04136510", "n02843553", "n04150371", "n02748183", "n07709881", "n02995871", "n01498989", "n07919310", "n03146846", "n04328703", "n08256735", "n07853560", "n03171910", "n04018155", "n04227787", "n02983507", "n07935379", "n02853016", "n07875560", "n02836268", "n01562014", "n04411019", "n02705429", "n01587526", "n07853762", "n07608339", "n04555400", "n07770571", "n02824058", "n03553019", "n03970546", "n02846619", "n08573842", "n03421669", "n07774479", "n07601025", "n07820814", "n04247011", "n00021939", "n03500971", "n01321579", "n02072798", "n04487894", "n04184316", "n01910252", "n04556533", "n07807002", "n01351315", "n02688273", "n11918286", "n03369276", "n08676253", "n04371979", "n04304680", "n04219424", "n07708685", "n13072209", "n07908411", "n07608429", "n04536335", "n07933154", "n02973236", "n04459773", "n04244847", "n05468098", "n11689815", "n03883944", "n07752377", "n07607605", "n04459018", "n02779435", "n01789386", "n03509394", "n11820965", "n01777467", "n01832167", "n01954516", "n02030996", "n07897200", "n02985828", "n04033557", "n03920867", "n11961446", "n03123666", "n03237416", "n03175604", "n07565259", "n13863771", "n03356559", "n04370955", "n07729142", "n01749582", "n07819303", "n01314781", "n07841907", "n03792048", "n01900150", "n07807710", "n01340522", "n03865557", "n03233744", "n07815163", "n07919165", "n07582277", "n04273796", "n11971783", "n07892813", "n04501550", "n03365374", "n02426813", "n07868684", "n03951453", "n04156140", "n04596116", "n07594250", "n06008896", "n02049088", "n02067240", "n01480106", "n01816474", "n03036022", "n01731277", "n03558404", "n01578180", "n00479734", "n10583790", "n04092168", "n03680942", "n12311413", "n02077787", "n01569971", "n07760153", "n01841441", "n02579762", "n12807773", "n12631637", "n03931980", "n10055297", "n10195056", "n03147156", "n03539754", "n10366145", "n03720005", "n10476467", "n02541257", "n12180456", "n02501583", "n02661473", "n02744323", "n10474645", "n12526754", "n12879963", "n03634899", "n12296432", "n03081859", "n02419336", "n02369935", "n11614250", "n10265891", "n10751265", "n03770834", "n09475044", "n12031547", "n03449217", "n02415130", "n10598459", "n02593191", "n01536644", "n10399130", "n02360781", "n11604046", "n04110178", "n11732052", "n12107970", "n11962667", "n02539573", "n12083113", "n03124474", "n04473275", "n02477187", "n11904274", "n01544389", "n09281252", "n12948251", "n02369680", "n06255613", "n03295246", "n12574866", "n03422484", "n02600503", "n12590232", "n04318982", "n04000480", "n12547215", "n04272782", "n00467995", "n12342852", "n07759424", "n03287733", "n04003359", "n12153033", "n01647180", "n01619835", "n02796995", "n12038585", "n01646902", "n09627906", "n13194918", "n03009111", "n02965024", "n04436012", "n03132076", "n02517938", "n10654321", "n01596273", "n02883101", "n11676850", "n03406759", "n03906590", "n09703708", "n04387932", "n03712981", "n02600798", "n12304115", "n10439523", "n03860404", "n09953052", "n02751490", "n10569179", "n11834890", "n10735173", "n13133140", "n04070545", "n03975926", "n02875626", "n03692379", "n12772908", "n03304323", "n10062492", "n10153414", "n03418915", "n04347519", "n02530831", "n02779971", "n12324056", "n09704283", "n04037873", "n03758089", "n02863176", "n12680402", "n03202940", "n10350220", "n11617272", "n03187037", "n12854193", "n02303585", "n01596608", "n12203699", "n11645914", "n03191561", "n12886831", "n12079523", "n02855390", "n09707061", "n03165823", "n03113505", "n03943714", "n10244913", "n02406533", "n12291959", "n04367011", "n11739365", "n02602760", "n10334782", "n03222176", "n03385295", "n06274546", "n02495242", "n03223553", "n12004120", "n02258508", "n04583022", "n01781071", "n01837072", "n12903014", "n00444142", "n03125057", "n02558860", "n13098962", "n03144982", "n12239240", "n11612349", "n03012013", "n01680478", "n02298218", "n12536291", "n03188871", "n12221368", "n01998183", "n11619455", "n02094931", "n12755876", "n10027590", "n11729860", "n03085333", "n03469832", "n03702582", "n02976350", "n01813385", "n12017853", "n10223177", "n09894143", "n03565991", "n12685831", "n09639919", "n02072493", "n12384037", "n10646433", "n02597608", "n11865874", "n03580615", "n00452734", "n04602762", "n03378005", "n00452152", "n10070711", "n12370549", "n10710171", "n04357930", "n01609956", "n11817501", "n09663786", "n02143142", "n04310157", "n03975788", "n10079893", "n01721898", "n03105974", "n01572489", "n10474343", "n01889849", "n03652389", "n09815790", "n00475142", "n12340755", "n02649546", "n09438940", "n12387633", "n03924407", "n07768318", "n01583209", "n01684578", "n04436832", "n01746191", "n01738731", "n03914106", "n02293868", "n03604763", "n02308618", "n02311748", "n02763306", "n12044467", "n11953339", "n07742012", "n04057215", "n12872914", "n12297280", "n11730750", "n01554017", "n03568818", "n02962938", "n03719053", "n12320627", "n10277027", "n02743426", "n03094159", "n01536186", "n04412097", "n12757115", "n11610437", "n02085118", "n03453443", "n12683571", "n11926976", "n02174659", "n09867154", "n02270200", "n12273768", "n12061380", "n03814528", "n04287351", "n03463381", "n01533481", "n03895038", "n02381261", "n10563403", "n03422072", "n11487732", "n02290664", "n02067768", "n10543937", "n12419037", "n00476140", "n10218043", "n12945366", "n11983606", "n02010728", "n12984489", "n02054711", "n12477747", "n04401828", "n02184473", "n03605417", "n12976554", "n09920901", "n02823586", "n01446152", "n03390327", "n10310783", "n12426749", "n12146311", "n03407369", "n03160186", "n12534625", "n03957991", "n12137791", "n02611561", "n04435759", "n10721321", "n12018014", "n04523831", "n04373563", "n12205694", "n11799331", "n01893399", "n12024805", "n11761650", "n03308152", "n02142734", "n12786273", "n11947251", "n12543826", "n02611898", "n02613820", "n02214341", "n00479887", "n11612575", "n12117235", "n04085017", "n03706939", "n04330896", "n04590933", "n10631309", "n04385079", "n03958630", "n03465605", "n04028221", "n13211020", "n04006227", "n09805151", "n10141364", "n12717644", "n02889856", "n12496427", "n11759404", "n04514095", "n02392555", "n11616662", "n10710913", "n02238887", "n12783730", "n03007297", "n12408717", "n12560775", "n03904657", "n02197185", "n12263204", "n10525617", "n09938991", "n09987161", "n10586903", "n10007995", "n03913343", "n02813752", "n03234952", "n09941089", "n09783537", "n03713151", "n02735538", "n00464894", "n13234678", "n12605683", "n11949402", "n03410571", "n02435853", "n10643095", "n12906214", "n10251612", "n02258198", "n02741367", "n03770224", "n03653975", "n12778398", "n03466947", "n03473465", "n12446200", "n12790430", "n11910271", "n10275848", "n10105085", "n03013006", "n02194249", "n04067143", "n12301180", "n03574555", "n12366313", "n10497534", "n03177165", "n04578934", "n09767197", "n02885882", "n11940750", "n03436549", "n03126385", "n04233027", "n10068425", "n12187663", "n01573240", "n01548492", "n07771731", "n09992538", "n09904837", "n10244359", "n04536595", "n01535140", "n01880813", "n06277135", "n01715888", "n11694664", "n09912995", "n02341475", "n02205673", "n09335809", "n00442437", "n07760070", "n09830194", "n04430475", "n03199775", "n12260799", "n09824135", "n04045397", "n04325968", "n10699558", "n10227266", "n12638964", "n12934685", "n13202355", "n03176386", "n03224490", "n11674019", "n12369665", "n04072551", "n02522637", "n10602470", "n09616573", "n13083461", "n02345340", "n10227698", "n12126084", "n12526516", "n11548870", "n11729478", "n12266796", "n03194812", "n12867826", "n04045644", "n04607982", "n10632576", "n04453390", "n12132956", "n12408077", "n04015786", "n02568087", "n09344324", "n12365158", "n03639880", "n06262567", "n12389501", "n02771166", "n04291069", "n09776807", "n03972146", "n02153109", "n02315821", "n11695285", "n04242084", "n10335931", "n11882972", "n04181561", "n12439830", "n02142898", "n02404906", "n01802159", "n12357968", "n00453478", "n02342250", "n09631129", "n11863877", "n04173046", "n04173511", "n01726203", "n10510245", "n02769669", "n03152303", "n09663999", "n04116098", "n02692680", "n03123553", "n10146002", "n10775128", "n01575117", "n03982331", "n03237639", "n11785875", "n04154854", "n10187990", "n09868782", "n12459629", "n10188715", "n02823848", "n02348788", "n12859272", "n03862862", "n03341035", "n00448872", "n02987706", "n09936892", "n12601805", "n11549895", "n03642573", "n02434954", "n13130161", "n12786464", "n04241573", "n10331167", "n02270011", "n10167838", "n13234114", "n03598515", "n11937195", "n03416640", "n02750652", "n04486213", "n10769188", "n13196234", "n12674685", "n02584449", "n09832456", "n09834885", "n03637480", "n03801880", "n01835769", "n03285578", "n02788021", "n04310604", "n02215770", "n02969323", "n04414675", "n03861596", "n12070016", "n03262717", "n02291748", "n03124313", "n01899894", "n03469175", "n10186068", "n02907296", "n03730494", "n01791954", "n09811852", "n10734394", "n12866162", "n03749634", "n09732170", "n02581482", "n11936707", "n12015525", "n03282295", "n09742927", "n09780984", "n11807108", "n02289610", "n02981024", "n10658304", "n03607923", "n02773838", "n03939281", "n04064862", "n02918112", "n02156871", "n02624551", "n02530188", "n04112921", "n10769459", "n12947544", "n10769321", "n12947895", "n10684630", "n03461288", "n04509171", "n11737009", "n02590094", "n02461128", "n12362668", "n01478511", "n12186839", "n12717072", "n02298095", "n03906224", "n03396654", "n04223066", "n11706761", "n12668131", "n01586374", "n12689305", "n11647868", "n04295571", "n09422190", "n02253715", "n12253835", "n06273294", "n04104384", "n02175014", "n04447028", "n02624167", "n02585872", "n03501520", "n10561222", "n02943686", "n01577458", "n04577293", "n11511327", "n01440467", "n10104756", "n10718349", "n12892013", "n02513560", "n01322343", "n00474568", "n03911406", "n01988869", "n11933546", "n12019035", "n13120958", "n04066023", "n04246731", "n11615967", "n01916588", "n09913455", "n04402580", "n12496949", "n13188462", "n02297819", "n10111903", "n02687423", "n03848033", "n03240892", "n03536568", "n10436334", "n12278371", "n02414763", "n12950314", "n12400924", "n12385830", "n02593019", "n11933099", "n04382537", "n12454159", "n11610215", "n11863467", "n12037691", "n10594147", "n09863339", "n03215076", "n12691428", "n02284884", "n04309548", "n03442487", "n11989087", "n03210245", "n12463134", "n09861863", "n01445857", "n10378026", "n12726528", "n09909660", "n02767956", "n01611674", "n12027658", "n10228278", "n10564098", "n13068917", "n04479694", "n01893021", "n12303462", "n04050600", "n12086539", "n03154895", "n01723579", "n09793141", "n01504179", "n02537525", "n02608547", "n10747424", "n03540595", "n02130925", "n13161254", "n10660621", "n11783920", "n02794474", "n02817650", "n11973749", "n01722998", "n12296045", "n02923682", "n02271570", "n12772753", "n03890358", "n01718096", "n12270946", "n12275131", "n02531114", "n11951052", "n10650162", "n12279458", "n03662887", "n10581648", "n02070624", "n12849952", "n03835941", "n10106509", "n13182799", "n03274435", "n09896685", "n12409651", "n02597818", "n10620586", "n04141838", "n03398153", "n02928299", "n03426285", "n09670280", "n03525693", "n04553389", "n11861238", "n00482298", "n12413642", "n01602832", "n02033779", "n10386754", "n09961605", "n12178780", "n03653833", "n03569014", "n12482893", "n03360431", "n03788601", "n02146879", "n04221673", "n12653218", "n11687071", "n04552097", "n12569616", "n02344408", "n04518132", "n02920369", "n03681477", "n03569174", "n10699981", "n12345280", "n00451370", "n12058630", "n12940609", "n12961242", "n12541403", "n12399384", "n01884104", "n11930038", "n03012734", "n04162433", "n04457910", "n04577769", "n04613158", "n09906704", "n06340977", "n02583890", "n10176913", "n01584225", "n12820853", "n03533014", "n12454949", "n04208760", "n04315713", "n10745006", "n02654745", "n10757050", "n00440509", "n10694939", "n03826186", "n02238358", "n02508213", "n04359217", "n03474167", "n12090890", "n10639637", "n12108613", "n10211830", "n03046921", "n12927494", "n02376679", "n12451399", "n03251100", "n02577952", "n10134396", "n11758483", "n01825278", "n09895561", "n03138669", "n13213577", "n04115256", "n02081571", "n04190997", "n01893825", "n07757753", "n03019198", "n10460033", "n01816017", "n10307114", "n04018667", "n03477303", "n02305407", "n04526520", "n02708711", "n03653220", "n03773835", "n12896615", "n12615710", "n10685398", "n11619227", "n12592544", "n10333044", "n02223266", "n02949356", "n03496486", "n11970586", "n01849676", "n12705978", "n09972010", "n09741904", "n02919648", "n02603862", "n03162556", "n01620135", "n02534165", "n02968210", "n01898593", "n13198482", "n12134486", "n02390938", "n03843092", "n04383015", "n10339717", "n09644657", "n04261281", "n03458422", "n07771082", "n10707233", "n12152031", "n10695450", "n10718131", "n10400998", "n02405929", "n13212025", "n10782791", "n10228592", "n03371875", "n10072054", "n13028937", "n02985606", "n03350602", "n04212282", "n12911673", "n02730568", "n09745933", "n02379081", "n10008254", "n12283395", "n03622058", "n12627526", "n03340723", "n12864160", "n09929202", "n12655351", "n01799302", "n10138369", "n03271865", "n03206282", "n02598878", "n04078002", "n11922755", "n11598886", "n01453087", "n12277800", "n12038406", "n02549989", "n01682172", "n01794344", "n03301291", "n04450133", "n12204730", "n10501453", "n12117912", "n10520544", "n02711780", "n10252547", "n12427391", "n12323665", "n10118844", "n06274292", "n10062905", "n03061505", "n04346428", "n03692842", "n12039317", "n11963572", "n04000998", "n02431976", "n03363363", "n12070381", "n02407390", "n01792158", "n03626115", "n12865708", "n09722658", "n09814252", "n10749928", "n02382039", "n03394480", "n12732966", "n10740868", "n02040505", "n01527347", "n03669245", "n10740732", "n03794798", "n11683216", "n10037922", "n09730204", "n02304432", "n03168543", "n11684264", "n01913166", "n10601234", "n12264512", "n10739297", "n04534520", "n03285730", "n03758220", "n01960459", "n03362890", "n12353431", "n11795216", "n06592281", "n03197446", "n01560935", "n12721122", "n02806379", "n01456454", "n03317788", "n03318865", "n13065514", "n03645168", "n02602059", "n02886599", "n09912431", "n09764598", "n11797508", "n09734535", "n12564083", "n11533212", "n04339638", "n04075715", "n03610098", "n12530818", "n09831962", "n12351790", "n12658118", "n09607782", "n10343869", "n01549641", "n03092476", "n10170866", "n03378593", "n01852329", "n10380499", "n01448594", "n03859608", "n03386544", "n10597505", "n00445802", "n03646296", "n09402944", "n10397142", "n03987990", "n03055418", "n13035707", "n02684248", "n03321843", "n02561803", "n12069009", "n00288190", "n07753980", "n07752109", "n01920438", "n01948446", "n04009923", "n12592058", "n04068601", "n12676370", "n02310941", "n07774596", "n09933842", "n01583495", "n01631354", "n10000787", "n04295353", "n04344003", "n10321882", "n01812187", "n10060075", "n01569836", "n09779280", "n03524425", "n03628511", "n03585682", "n03991646", "n09993252", "n10382710", "n02476567", "n03016209", "n09721444", "n04057435", "n04196803", "n11993444", "n01449374", "n09883807", "n03909658", "n10237069", "n09621232", "n10772937", "n02900594", "n12247407", "n03214450", "n10511771", "n10394786", "n02587479", "n00825773", "n02948293", "n04012482", "n12196129", "n12427946", "n02972397", "n02787435", "n03886940", "n11827541", "n12994892", "n04540761", "n12047884", "n09627807", "n04454654", "n02381119", "n10341573", "n02522399", "n02161457", "n00479616", "n11870747", "n12094612", "n10735984", "n04290507", "n01479213", "n12659539", "n09685806", "n03138128", "n10198437", "n12843144", "n02653497", "n01803362", "n03101302", "n01885158", "n11845793", "n03279508", "n01321854", "n02563792", "n15060326", "n12692714", "n01624115", "n03085219", "n04181083", "n12573647", "n10286282", "n12076577", "n03510487", "n12415595", "n03200701", "n09871952", "n12018760", "n12334891", "n10313000", "n04250473", "n03166685", "n02381364", "n10417288", "n04058486", "n04070003", "n12732605", "n02390454", "n12020941", "n12428412", "n11892817", "n02413593", "n02765028", "n04137089", "n02841641", "n02207805", "n01457082", "n12287642", "n12483625", "n09751076", "n09798096", "n04395651", "n09231117", "n04177931", "n03531281", "n04110439", "n04340935", "n10347204", "n01953594", "n03698226", "n01591005", "n04609531", "n04305016", "n02312006", "n02548689", "n03097362", "n13155611", "n02287004", "n10382157", "n07755619", "n03091907", "n03665232", "n03293863", "n12092629", "n10216106", "n09638454", "n01456137", "n04332987", "n11727540", "n12969670", "n12650229", "n09808591", "n10107303", "n12670758", "n05442594", "n00466273", "n09871229", "n10363573", "n10213429", "n03351434", "n11734493", "n02836392", "n12492900", "n03048883", "n10735298", "n12604845", "n04127117", "n02201626", "n10646641", "n10115946", "n10383094", "n02387254", "n02988963", "n10580535", "n10512708", "n10368528", "n07744682", "n04585626", "n02793414", "n01946277", "n04538403", "n04168199", "n03973003", "n09924996", "n12677612", "n10222497", "n13161904", "n01801479", "n04112579", "n10497645", "n01861148", "n10263411", "n03433247", "n02122948", "n02893269", "n03822504", "n02713496", "n02250822", "n02414904", "n12596148", "n10472447", "n02928413", "n11603462", "n03107716", "n03597916", "n02892626", "n06418693", "n02382750", "n11936624", "n03713069", "n03319167", "n03004531", "n02256172", "n10170681", "n10081204", "n11935027", "n13154494", "n03943115", "n02135610", "n02176916", "n12710693", "n04196925", "n10442232", "n12920043", "n03482128", "n13099999", "n11997032", "n10291942", "n12697152", "n03163222", "n02884859", "n02262449", "n04306847", "n04532398", "n11623105", "n04405907", "n10211036", "n10323752", "n01936391", "n03163798", "n02295870", "n09889941", "n02636405", "n03105810", "n01781570", "n10169419", "n12087961", "n03735963", "n04569520", "n00451768", "n09927089", "n11920133", "n12692521", "n04255346", "n09650839", "n03856728", "n02621258", "n05263316", "n04397261", "n10056103", "n11789962", "n03383099", "n03502200", "n02633677", "n01664492", "n03596543", "n01908042", "n01615303", "n03796181", "n10393909", "n12437513", "n02310334", "n12646397", "n10209082", "n03163488", "n10629939", "n09862183", "n04349189", "n04305572", "n11895092", "n02224713", "n02900160", "n03604536", "n10377021", "n00479440", "n02596720", "n03812789", "n03696909", "n15006012", "n02559862", "n04600912", "n12119539", "n10245341", "n03580518", "n03205458", "n11953038", "n10676018", "n03580845", "n00452034", "n09714120", "n12931906", "n10760951", "n04587404", "n12200143", "n02580830", "n04208427", "n11782878", "n12159055", "n02829510", "n13238988", "n04150153", "n03033267", "n04120695", "n03604629", "n02296912", "n09663248", "n10092978", "n10585628", "n03091223", "n10077593", "n04176295", "n01574390", "n04324515", "n04287451", "n07772788", "n12837466", "n11784126", "n10545792", "n04559730", "n07755929", "n02812949", "n12795352", "n03579982", "n10107173", "n04038231", "n12451070", "n03125588", "n10335801", "n03306385", "n01995514", "n01713764", "n03683079", "n02878796", "n03562565", "n01904029", "n11695085", "n11968519", "n02391994", "n01754370", "n10022908", "n10317007", "n10290541", "n09675045", "n03869838", "n09814381", "n03280394", "n03692136", "n03126580", "n12890928", "n02979399", "n03928589", "n12320414", "n03449858", "n03284482", "n12537569", "n02261757", "n03825271", "n03081986", "n12273114", "n12392765", "n09704157", "n11832899", "n12030654", "n01584853", "n03001540", "n02670683", "n01803641", "n11867311", "n11705387", "n10222716", "n00483205", "n03090172", "n03846970", "n03526062", "n03039353", "n02841187", "n02424909", "n09805324", "n03206158", "n10017272", "n09979913", "n02227604", "n03425325", "n02868429", "n03380724", "n02775689", "n13178284", "n03576443", "n12877493", "n03762602", "n02309337", "n04142327", "n02393580", "n09755788", "n09873769", "n02656301", "n04529108", "n04334365", "n02601767", "n12106134", "n03605915", "n03480973", "n02994743", "n04172512", "n04102037", "n09941964", "n04491934", "n12659356", "n11966083", "n11840476", "n12279772", "n11853356", "n04184435", "n01651285", "n00443517", "n10720197", "n10141732", "n02872333", "n10291822", "n10071332", "n09856401", "n04052658", "n01581984", "n12710917", "n10666752", "n10473453", "n14853210", "n11752578", "n10247880", "n10108018", "n03038480", "n01451295", "n09731571", "n03939062", "n09865744", "n13038577", "n10099375", "n01946827", "n03040376", "n03585337", "n02475669", "n04127633", "n10103228", "n09466678", "n10135197", "n09654079", "n09817386", "n02626265", "n10495167", "n01956481", "n03158414", "n11806679", "n12641931", "n12890490", "n03044671", "n04246459", "n01317813", "n03423568", "n03980478", "n03062336", "n10055730", "n01828556", "n10518349", "n03859958", "n09889065", "n03632577", "n02539894", "n03477512", "n11824344", "n04577426", "n13220355", "n12330891", "n04260192", "n03583419", "n10568200", "n00447073", "n11545714", "n10281546", "n03250405", "n10345302", "n10784113", "n10099002", "n01535469", "n03844233", "n01918744", "n11712282", "n02596067", "n01599741", "n03456186", "n13032115", "n01965529", "n01746359", "n03915320", "n12421683", "n09811568", "n10218164", "n03036149", "n09932336", "n04055700", "n12886600", "n03699591", "n09460046", "n10333439", "n02216365", "n12272883", "n03447894", "n04281998", "n12315060", "n03516996", "n02339922", "n02921884", "n03543945", "n11711971", "n12882945", "n04059516", "n04445782", "n04197781", "n09981092", "n04595501", "n02060133", "n09744161", "n01384084", "n12646740", "n03505015", "n10406266", "n03014440", "n10801561", "n01962788", "n11675738", "n02933462", "n02298541", "n03817191", "n03621049", "n12953712", "n04021503", "n02412629", "n03195799", "n10737103", "n12732009", "n03607186", "n02379430", "n10738111", "n09915434", "n10173410", "n03201529", "n10109826", "n02140049", "n02754656", "n02551134", "n11965627", "n09810166", "n02024185", "n12492106", "n01628331", "n10537906", "n03662719", "n04350235", "n09991867", "n01851573", "n02379329", "n09269472", "n09970402", "n02781213", "n12064591", "n09251407", "n02413717", "n02065407", "n03079741", "n03548320", "n03367321", "n03901750", "n12048928", "n12475242", "n10751710", "n00448958", "n09654518", "n12509821", "n01691652", "n09950457", "n00445351", "n04024137", "n02352002", "n12922763", "n10362557", "n04409911", "n12012111", "n02378149", "n07759324", "n02637179", "n01782516", "n11780148", "n09612700", "n01447139", "n04355267", "n03381231", "n03736147", "n03745146", "n04044955", "n10156831", "n02738271", "n03253714", "n12007196", "n01551080", "n12580786", "n02872529", "n09400584", "n10491998", "n03749807", "n10080117", "n04362821", "n13133316", "n02407521", "n04284572", "n12336727", "n09785891", "n02168427", "n03772584", "n12338655", "n03996849", "n10544232", "n09828988", "n11603246", "n01946630", "n03111041", "n01964271", "n03101796", "n04544450", "n03751757", "n02844714", "n10323634", "n04551833", "n09923561", "n03030262", "n02243562", "n02431441", "n02175916", "n03158885", "n12469517", "n12534208", "n03394149", "n03211789", "n02826683", "n03302671", "n03986949", "n03349892", "n02992368", "n03943266", "n09898020", "n02502514", "n09972587", "n12918810", "n03695122", "n12023726", "n10523341", "n02273392", "n12744850", "n02940706", "n01848323", "n03911767", "n11730458", "n01907738", "n12349711", "n03197201", "n10561320", "n03445326", "n10224578", "n11764478", "n03770520", "n09986450", "n10149436", "n10111358", "n03883385", "n10709529", "n02381831", "n02050809", "n09650989", "n09811712", "n12289585", "n12347158", "n10289039", "n02390640", "n02253127", "n09848489", "n12365285", "n03037404", "n01445429", "n00474657", "n03567066", "n03865288", "n09740724", "n02661618", "n03231160", "n12344283", "n12292463", "n01574801", "n12647376", "n12135576", "n11925898", "n02912557", "n02328942", "n10732854", "n10778711", "n03253279", "n10655442", "n09822830", "n01880716", "n12122442", "n12514138", "n12287836", "n03792526", "n11690088", "n09684901", "n02870526", "n03514693", "n12269241", "n02745611", "n02569631", "n02579928", "n10180580", "n02952374", "n12236160", "n01501777", "n04058239", "n14976871", "n11661909", "n10595647", "n10342543", "n11620389", "n01599269", "n03898129", "n02249809", "n01889520", "n03325403", "n10712229", "n03277602", "n01953762", "n12406902", "n04303095", "n10369317", "n12216968", "n02669534", "n12406304", "n09859152", "n01875313", "n09801102", "n02532451", "n10742005", "n01755952", "n02725872", "n03550153", "n04222723", "n03855464", "n09975425", "n12729521", "n01319685", "n12105828", "n10121246", "n02845293", "n12296929", "n01481498", "n00887544", "n12017511", "n12651611", "n01894207", "n11727358", "n12375769", "n04055861", "n09657748", "n11797321", "n12302565", "n00483313", "n02685082", "n03301833", "n04061793", "n04425804", "n11831521", "n02794779", "n11829205", "n11833749", "n12866459", "n10121026", "n10753442", "n02260421", "n12721477", "n10027246", "n11896722", "n03170459", "n02627037", "n12052787", "n03534695", "n12105353", "n02181477", "n10157271", "n10581890", "n09790047", "n02720576", "n12524188", "n02354162", "n15048888", "n06592421", "n09654898", "n11866248", "n01440160", "n01734104", "n02657368", "n01813658", "n09764732", "n09648911", "n10331841", "n02630281", "n12484784", "n09827363", "n03750614", "n02576575", "n10043024", "n03920384", "n01447658", "n12248574", "n11720353", "n02946127", "n02577164", "n04056180", "n13231078", "n03383468", "n03574416", "n01887623", "n03404900", "n03395401", "n12522894", "n03242120", "n04325208", "n12512674", "n03733465", "n04049585", "n04103094", "n09556121", "n04542715", "n10619492", "n09696456", "n06625062", "n12791064", "n10794014", "n09779790", "n11916696", "n03205669", "n02879422", "n10354754", "n02625851", "n02337902", "n02304036", "n02207449", "n04571958", "n10243273", "n11978713", "n12062468", "n12989007", "n10641223", "n10718509", "n02565072", "n12244819", "n03049326", "n11622771", "n12319414", "n10227985", "n07760673", "n03135917", "n04173907", "n03282060", "n10417551", "n12623077", "n10567613", "n02676097", "n02662559", "n12138444", "n10210648", "n10734891", "n12337246", "n12305819", "n01789740", "n12742290", "n02292401", "n09875025", "n13192625", "n03073977", "n02305636", "n12360534", "n09690083", "n00447463", "n02309120", "n03376159", "n02085019", "n10652703", "n02358890", "n03599964", "n02388143", "n10777299", "n04247440", "n11757851", "n04397768", "n02412977", "n01584695", "n12011620", "n13138658", "n12421137", "n12117017", "n09841515", "n10728998", "n10544748", "n02885338", "n12112008", "n11614420", "n12251278", "n10646942", "n11899762", "n10509161", "n01568720", "n09723067", "n11630017", "n03718789", "n01794158", "n00444846", "n11687964", "n10411867", "n10341955", "n02978478", "n04417086", "n02179891", "n02948942", "n03193260", "n03047799", "n12748248", "n01674216", "n12698774", "n02941845", "n12899971", "n09270735", "n03376771", "n09808080", "n02761034", "n01551711", "n09872066", "n03668279", "n11848867", "n03561047", "n03460899", "n02051059", "n12045514", "n02303777", "n03059236", "n01890860", "n12758250", "n12540966", "n02145424", "n10565502", "n12442548", "n12363768", "n06273986", "n03289985", "n10655169", "n03519081", "n10279018", "n12589142", "n12038760", "n10076957", "n11773408", "n03695857", "n10448322", "n10530383", "n02886321", "n04204755", "n12457091", "n03114236", "n02721813", "n02822762", "n12798910", "n00451866", "n04157099", "n06614901", "n01697978", "n04110841", "n12399899", "n03854722", "n10002760", "n12621619", "n09858165", "n02929582", "n10315730", "n02337001", "n01528845", "n03466493", "n11897116", "n03978421", "n01594968", "n10007809", "n11948864", "n09666349", "n02648916", "n03359137", "n12322699", "n02053584", "n12899166", "n03565565", "n01497413", "n11917407", "n12294331", "n10237799", "n03402941", "n01563746", "n02991847", "n11802586", "n02247511", "n09686262", "n09983572", "n04566257", "n12000191", "n12056099", "n04543636", "n04328580", "n10779995", "n01891013", "n02065026", "n09996304", "n04404072", "n13142182", "n02752810", "n10443659", "n11750508", "n12947313", "n04108268", "n11875691", "n09968741", "n09902954", "n11738997", "n01750437", "n11970298", "n12242409", "n03698723", "n10344203", "n10154186", "n03980026", "n03397532", "n09966470", "n12018447", "n02410141", "n09880189", "n04416901", "n03706415", "n02888898", "n11627714", "n10074578", "n12256708", "n04479287", "n03279153", "n09976283", "n12638218", "n02921292", "n02204907", "n02341616", "n12709103", "n03831382", "n04279858", "n02239192", "n03509608", "n10475835", "n04375615", "n02620167", "n03888998", "n02187554", "n10616578", "n00480993", "n12513172", "n10055410", "n02197689", "n12743823", "n03250279", "n11894327", "n06266973", "n12767208", "n03889626", "n12551457", "n01745484", "n04496614", "n01460303", "n10369417", "n02955540", "n12277578", "n11630489", "n11901759", "n12304420", "n12133682", "n01970667", "n10752480", "n04382438", "n03298352", "n03841290", "n01771766", "n12958261", "n10508379", "n09675799", "n10092488", "n04492060", "n03018614", "n13158605", "n02712545", "n09861946", "n04255899", "n03820318", "n11648268", "n03995661", "n01712752", "n03632963", "n03977266", "n03871524", "n11758276", "n12803754", "n03225108", "n01959029", "n12736603", "n12591702", "n10478960", "n03054491", "n02378870", "n03217889", "n04366033", "n10139651", "n04369025", "n10747548", "n04292080", "n11815721", "n03227856", "n11692265", "n09952163", "n04265904", "n10179069", "n02557318", "n03786313", "n12364604", "n12480895", "n09778537", "n03392648", "n02768973", "n02506947", "n07754155", "n09841188", "n03609959", "n00449168", "n10776887", "n12671651", "n03984643", "n03874487", "n02203978", "n02068206", "n11848479", "n12596849", "n04455048", "n03582959", "n10330931", "n03500090", "n12765115", "n10173771", "n12153580", "n10432189", "n12390314", "n12587487", "n04385157", "n03939844", "n12491435", "n11788039", "n02477782", "n04185804", "n12877637", "n03631922", "n01853870", "n02148088", "n10205231", "n12730776", "n04519728", "n02382635", "n09308572", "n11877193", "n12873984", "n11936946", "n12121610", "n13052931", "n12335483", "n12597466", "n09795010", "n04047733", "n10646140", "n07756096", "n03645290", "n03943623", "n12088495", "n13030337", "n02616397", "n12474167", "n01836673", "n09818022", "n10258786", "n01964049", "n10618848", "n12707199", "n03501614", "n10380672", "n01651641", "n00450335", "n04277826", "n10259780", "n02704949", "n12137569", "n13898315", "n07756325", "n02822399", "n12784889", "n09845401", "n12557681", "n10696101", "n10328941", "n01631512", "n02109256", "n03872167", "n10308275", "n03594277", "n12203896", "n03732114", "n09689958", "n02930214", "n02288122", "n02805845", "n03598646", "n12324906", "n02582220", "n12431434", "n02627835", "n02146371", "n03175843", "n02382850", "n11661372", "n10574538", "n11610602", "n02690715", "n03628728", "n02215621", "n01906749", "n10262880", "n03212811", "n11907689", "n06419354", "n11646955", "n05244934", "n11789066", "n04540255", "n10095769", "n03375329", "n11713370", "n03089879", "n11609475", "n11870418", "n12930951", "n10297367", "n11930353", "n12693865", "n10716864", "n02609302", "n07770763", "n10070449", "n02098906", "n12989938", "n11621950", "n03666238", "n02971473", "n12895298", "n03555564", "n03379204", "n10286539", "n03381776", "n04150273", "n03989898", "n10195155", "n12643688", "n10582746", "n10226413", "n01966377", "n09744346", "n03616225", "n03955489", "n01611800", "n10097995", "n10200781", "n10333165", "n00480508", "n04535524", "n04130143", "n02780704", "n03963028", "n04135933", "n10373525", "n02898093", "n04592596", "n12731029", "n12734070", "n13127001", "n03686924", "n02196896", "n12330239", "n07748157", "n03601840", "n03347617", "n02964634", "n11612923", "n04072960", "n02992032", "n03724623", "n03487090", "n02587300", "n03553248", "n10261211", "n02810139", "n12449526", "n04391838", "n04314216", "n11699751", "n10102800", "n02372584", "n02563648", "n11601333", "n10148825", "n11977303", "n03452449", "n02823964", "n04488742", "n03693474", "n04302863", "n02867592", "n10327987", "n03838024", "n03471779", "n02341974", "n11966617", "n12248359", "n10585217", "n09710164", "n03337822", "n13093275", "n03043423", "n10715789", "n12449296", "n10688356", "n12727301", "n04471912", "n10487592", "n04126244", "n12658603", "n09745834", "n11800236", "n03214966", "n03812263", "n04054670", "n04110654", "n03790953", "n05239437", "n10333838", "n09800469", "n02320465", "n02573249", "n01883920", "n02241569", "n02577403", "n12067193", "n03504723", "n03058949", "n02580679", "n12113195", "n12390099", "n01661091", "n02775813", "n12529905", "n03017698", "n03789400", "n02531625", "n12435965", "n02589796", "n02266269", "n12307076", "n02163297", "n11653904", "n03626502", "n12412987", "n10202225", "n02344270", "n12273344", "n03609542", "n12850336", "n12796022", "n02908951", "n09791014", "n10779610", "n02397987", "n03390075", "n02377181", "n10033412", "n03193423", "n10215623", "n01451426", "n12688716", "n01937579", "n04525821", "n11852148", "n02395855", "n02609823", "n03336168", "n12681893", "n12579038", "n01961600", "n02746595", "n11626152", "n01936858", "n03498866", "n09788073", "n10542608", "n04018399", "n02427183", "n01966586", "n13042134", "n02696165", "n01475232", "n12172364", "n02615298", "n10012484", "n03625646", "n02307910", "n11831297", "n10631131", "n03178000", "n03027250", "n03642444", "n02143439", "n01588996", "n01612628", "n11644226", "n01647033", "n03149686", "n02917742", "n04328329", "n04400499", "n03503233", "n02625258", "n03343737", "n01318381", "n02683323", "n02247655", "n04567593", "n10779897", "n03143400", "n02762508", "n10726031", "n11676500", "n11738547", "n01628770", "n11720891", "n10150940", "n12758399", "n09943239", "n04358117", "n03898395", "n10083677", "n09901502", "n07774719", "n10682953", "n12304703", "n03848168", "n10559683", "n09744679", "n12813189", "n05245192", "n12919403", "n12108432", "n02739427", "n04299963", "n10540114", "n02660640", "n04117216", "n04538552", "n04040540", "n11632619", "n11986729", "n09683180", "n03175983", "n04284869", "n02919976", "n03709644", "n03418749", "n05258627", "n11781176", "n12793695", "n09943811", "n00440643", "n12819354", "n11694469", "n03868763", "n12594989", "n04333869", "n02011016", "n12267931", "n12749456", "n12655869", "n13210597", "n12294723", "n03147084", "n10432441", "n09877750", "n12842887", "n12591017", "n03471030", "n12614625", "n12860978", "n11846312", "n12733428", "n12221522", "n02149653", "n03593862", "n09918554", "n10218292", "n02907656", "n14585392", "n09802641", "n03366464", "n14820180", "n12587132", "n01815601", "n03620353", "n12046028", "n12789554", "n11621547", "n03849412", "n09919200", "n10358124", "n12635359", "n13065089", "n03688405", "n10671898", "n10040945", "n12476510", "n11954161", "n09874862", "n03219612", "n12642600", "n10359659", "n10004718", "n04471315", "n12120578", "n12364940", "n12066261", "n12321395", "n09675922", "n11699442", "n12954799", "n11905392", "n01440242", "n12272239", "n12014923", "n13091620", "n10091564", "n12921868", "n12406715", "n10113249", "n13095013", "n12745564", "n03288500", "n03146687", "n09988703", "n00443917", "n04091466", "n01790557", "n02519862", "n01751036", "n12679593", "n12195391", "n02006364", "n12846690", "n10286749", "n12675515", "n12094401", "n12346813", "n12934174", "n12637123", "n03477143", "n02762909", "n01552333", "n13138155", "n13163649", "n12449934", "n04591249", "n10253611", "n12113657", "n11968931", "n03423719", "n10610465", "n12849416", "n02254246", "n13181811", "n11741797", "n12843316", "n11991777", "n09186592", "n12259316", "n12712626", "n04472243", "n13140049", "n09842395", "n07767344", "n12755559", "n10659762", "n11902709", "n10130686", "n12020736", "n02988066", "n04485750", "n03592773", "n13235766", "n10368624", "n02908123", "n04215402", "n13176714", "n01972131", "n04245508", "n10076604", "n12818601", "n09702673", "n04269086", "n12705698", "n10131151", "n04161010", "n12583126", "n12373739", "n03320421", "n12565912", "n10414239", "n12828791", "n03543012", "n13195761", "n01444783", "n12495146", "n02761206", "n04083113", "n10612373", "n10479328", "n12356023", "n02634545", "n04525417", "n01710177", "n10705448", "n09786115", "n12958615", "n03667235", "n11793403", "n04404200", "n10512859", "n07775197", "n09895480", "n03909020", "n12329260", "n12031139", "n09910222", "n03678879", "n12688187", "n03710421", "n10803282", "n10048836", "n09921034", "n03815278", "n09933020", "n01469723", "n12732252", "n09893344", "n12302248", "n04497801", "n03726116", "n11814996", "n10404998", "n10205714", "n02933649", "n01703011", "n12556656", "n09901642", "n09980985", "n12729729", "n11811921", "n04476526", "n12491826", "n10379376", "n10225219", "n09675673", "n12154773", "n03426134", "n04440597", "n12881105", "n03948242", "n09833997", "n09788237", "n12931542", "n01564914", "n03722944", "n12648888", "n12841354", "n12458874", "n04210288", "n12377198", "n04386792", "n04410565", "n07760501", "n13050940", "n03395514", "n12586298", "n12002826", "n12167436", "n07751977", "n12141167", "n12673588", "n04084889", "n10325774", "n09725772", "n03382708", "n09782397", "n04046400", "n12869668", "n13052014", "n03873848", "n03882611", "n11721642", "n03282401", "n01484447", "n10341343", "n10488656", "n09840435", "n11954642", "n12665048", "n04575824", "n11957514", "n04520784", "n04190376", "n12177129", "n04129766", "n02244173", "n09866559", "n12517642", "n09683924", "n12291671", "n09828403", "n04570815", "n03467254", "n03927539", "n10487182", "n12620196", "n10618234", "n04246271", "n12921315", "n12757303", "n02697675", "n12263987", "n13147153", "n09770179", "n10552393", "n03166809", "n04545858", "n12121187", "n11702713", "n12758555", "n12820113", "n03855604", "n13041943", "n04284438", "n12306089", "n04131811", "n04413151", "n04040247", "n04002262", "n12334153", "n12654227", "n02976641", "n11725821", "n04427857", "n04127395", "n12512095", "n09775907", "n10678937", "n09854915", "n10223606", "n13068735", "n11954345", "n10782940", "n12539074", "n11627168", "n11974373", "n09629246", "n02762371", "n10315217", "n02272552", "n03226375", "n03657239", "n02147591", "n10578471", "n12048056", "n03330947", "n14993378", "n12167602", "n11704620", "n04234670", "n14976759", "n10116702", "n12973937", "n04225729", "n12115180", "n03215508", "n10005006", "n02619861", "n12134836", "n09688233", "n09979321", "n10155222", "n06266633", "n04433377", "n12300840", "n12754468", "n11722621", "n03043798", "n13211790", "n12953484", "n03522003", "n12174311", "n10791820", "n02782432", "n04317833", "n02853218", "n11627908", "n12625003", "n01453742", "n13159357", "n10588724", "n12441958", "n10258602", "n00443803", "n12755225", "n11971406", "n03006788", "n10267311", "n11709045", "n10743356", "n12452673", "n11799732", "n12171098", "n10081842", "n12267534", "n09924195", "n01439808", "n10765305", "n03660909", "n11984542", "n11756669", "n03516367", "n13173488", "n12931231", "n09968259", "n10604880", "n12699922", "n12761284", "n03492250", "n12282527", "n10010767", "n04532022", "n09827246", "n04453037", "n12360817", "n02577041", "n12904938", "n12878325", "n12384227", "n11687789", "n04287898", "n10450303", "n11686652", "n12777680", "n11648776", "n03596099", "n13068255", "n12340383", "n09905050", "n12034594", "n02810782", "n12265394", "n04269502", "n03945459", "n10522035", "n03480719", "n12256522", "n10355688", "n04198562", "n10462751", "n14603798", "n04406817", "n13066979", "n02304657", "n09622302", "n03761731", "n11893640", "n12464476", "n10599215", "n03412387", "n03514451", "n10009276", "n02751215", "n10078806", "n12571781", "n11620016", "n12836337", "n12667964", "n10228712", "n12925179", "n09659039", "n12759668", "n04013729", "n10419047", "n13164501", "n03547861", "n12124818", "n12395463", "n10802507", "n04317325", "n09655466", "n10597745", "n09725546", "n10748506", "n12681376", "n12761702", "n14914945", "n04088343", "n09816654", "n11829672", "n12713063", "n00444651", "n10098710", "n02048698", "n09823502", "n10577182", "n10344656", "n13029326", "n12003696", "n11884967", "n09755893", "n03858533", "n13190747", "n12062626", "n10764465", "n02614653", "n12447346", "n10345659", "n07938149", "n10174445", "n10174330", "n13207736", "n09709531", "n12887532", "n12942025", "n12806732", "n04584373", "n04479526", "n04205613", "n03140292", "n12915140", "n12923108", "n11860555", "n12096674", "n12263738", "n09981540", "n09781398", "n10604634", "n11242849", "n07770869", "n12232114", "n12856680", "n02318687", "n11613692", "n12662074", "n10566072", "n03906106", "n10721612", "n12086778", "n12941220", "n02433318", "n10715030", "n11536673", "n02270623", "n12885754", "n12339526", "n12934985", "n04433585", "n10001217", "n02764935", "n11980318", "n09999135", "n12248780", "n10495756", "n12759273", "n11936027", "n10706812", "n12185859", "n03919808", "n02236896", "n13183489", "n12413880", "n12801520", "n13207094", "n04419073", "n09283405", "n13222985", "n10155849", "n10617397", "n10435251", "n12835766", "n02678010", "n09937802", "n02706221", "n12029635", "n11649359", "n03415749", "n12956170", "n11796005", "n02432704", "n10359117", "n03724417", "n11680596", "n11838916", "n12278107", "n02744961", "n04397027", "n04514648", "n12069217", "n03671914", "n03038041", "n03040836", "n13128278", "n13240362", "n12225563", "n06417096", "n13064457", "n13188767", "n03342015", "n12709349", "n12903367", "n00475661", "n12131405", "n10676569", "n10116370", "n01316579", "n12809868", "n03559531", "n03829954", "n12903503", "n12007766", "n11646344", "n12262553", "n12808007", "n10142747", "n13219976", "n04272389", "n12140903", "n01725713", "n11838413", "n09611722", "n12519089", "n10113583", "n13199717", "n14786943", "n06274092", "n12983873", "n03723267", "n12891305", "n10543161", "n04080705", "n02259987", "n13146928", "n10756261", "n04057673", "n03885293", "n12849279", "n11552386", "n12934036", "n04314632", "n12388989", "n10760199", "n10530959", "n10730542", "n12265600", "n03975657", "n11711537", "n10080508", "n09870096", "n12135898", "n02675219", "n02587618", "n11598287", "n03134394", "n12515925", "n02904505", "n09940725", "n04208065", "n10293861", "n02595702", "n11922926", "n09834378", "n12366675", "n10602119", "n11805255", "n12221191", "n04573281", "n03764606", "n12952469", "n12665271", "n03104512", "n09813219", "n12103680", "n12832315", "n04271148", "n12248941", "n03479397", "n09837720", "n04318131", "n03606347", "n11984144", "n12139793", "n12269652", "n10681194", "n02050004", "n11787190", "n12859986", "n12156679", "n12043673", "n02945813", "n11634736", "n11923637", "n12202936", "n04231693", "n10719267", "n10383505", "n03320959", "n12333530", "n04346855", "n02393161", "n04545984", "n12851094", "n12666369", "n10704712", "n01652297", "n12235051", "n09927451", "n11723227", "n04146504", "n10342367", "n01573627", "n13202602", "n10691318", "n11771147", "n11718296", "n11669786", "n13235011", "n02068541", "n12446737", "n03653740", "n02333733", "n02424589", "n10479135", "n10374943", "n09770359", "n10655594", "n09381242", "n10120671", "n10458596", "n10295479", "n12982590", "n02337332", "n02312912", "n10151570", "n12279293", "n12080395", "n10128519", "n11531334", "n12578626", "n10333601", "n11991263", "n03408264", "n10562509", "n12312110", "n13146583", "n10589666", "n11615259", "n10145239", "n12617559", "n12006766", "n10762480", "n10438619", "n10181799", "n11624531", "n12092417", "n12800049", "n01949085", "n12052447", "n12153914", "n03618339", "n13103750", "n11828577", "n10389865", "n02532786", "n10708454", "n12633638", "n12460957", "n02042759", "n11790936", "n12517445", "n11987511", "n11861487", "n03896984", "n09421799", "n09215023", "n09935107", "n12288823", "n11701066", "n04563560", "n04502989", "n12305293", "n12918609", "n12237152", "n10143595", "n03881404", "n04345201", "n11819912", "n12544539", "n12157769", "n04279462", "n03067212", "n03815149", "n12044041", "n04432785", "n12932365", "n12272432", "n12640839", "n14992287", "n12600095", "n02508346", "n03228254", "n04467307", "n12839979", "n03411208", "n12682882", "n11830045", "n12144987", "n04549028", "n02407763", "n12154114", "n12801072", "n12006930", "n10591072", "n12247963", "n09989502", "n02838178", "n12634986", "n13110915", "n10531109", "n03145277", "n11920998", "n04171208", "n09772746", "n04255670", "n12902662", "n10442093", "n02214499", "n11974888", "n01500854", "n03744276", "n09945223", "n02047260", "n10782362", "n02016659", "n12754003", "n12547503", "n01839598", "n12793015", "n09265620", "n12489676", "n01569423", "n02479332", "n10567848", "n03123917", "n12434106", "n09308743", "n03823216", "n01664674", "n12033709", "n10131268", "n02186153", "n09722064", "n11763625", "n12639168", "n12612811", "n02418770", "n12150722", "n02433925", "n10391416", "n10488309", "n04465050", "n03725506", "n13220122", "n10140929", "n02340186", "n03824197", "n10244108", "n02636550", "n12176709", "n12648045", "n10728624", "n12126360", "n03203806", "n03816394", "n02563079", "n01750743", "n12043444", "n12717224", "n03617095", "n02877513", "n03855908", "n09958133", "n13024653", "n03275864", "n03635108", "n03332393", "n09920283", "n01832813", "n01884476", "n12336092", "n12401893", "n02946753", "n03606465", "n10718665", "n11999278", "n06273414", "n10370955", "n13120211", "n01323261", "n10421016", "n13061172", "n10763075", "n03062122", "n04211001", "n12559044", "n02663211", "n12432707", "n12187247", "n02956699", "n02045596", "n11823305", "n12905412", "n07741138", "n09840217", "n10066206", "n12791329", "n04129490", "n02515713", "n02864122", "n03767203", "n11926833", "n12265083", "n09839702", "n10555430", "n09965787", "n12196336", "n03417202", "n12952165", "n10756837", "n03201776", "n12162425", "n02622547", "n01809371", "n04066767", "n12277334", "n04016240", "n02974565", "n01446589", "n12708654", "n02044178", "n02161338", "n02269522", "n04203356", "n12699301", "n02852360", "n03659809", "n10002257", "n10374541", "n03966206", "n01754533", "n14714645", "n01454856", "n01484285", "n02146201", "n11972959", "n04097085", "n02186717", "n10173579", "n03301568", "n12014355", "n12646197", "n10010243", "n12321873", "n03911658", "n04010927", "n03736372", "n02198129", "n10096126", "n04211356", "n10114662", "n03266371", "n04082886", "n04334504", "n04560882", "n13160938", "n02568959", "n10774756", "n03178173", "n02599347", "n13108841", "n07772147", "n12414329", "n09994808", "n02173113", "n10249191", "n01652026", "n12610328", "n11530008", "n10717337", "n10040698", "n03638883", "n03421117", "n10500419", "n12173664", "n11942659", "n12492460", "n11631159", "n03451120", "n12257570", "n03667664", "n11631405", "n12083591", "n03373237", "n10382302", "n04478512", "n11711289", "n03959227", "n12450344", "n01814370", "n12650038", "n09987045", "n09988063", "n03800371", "n10462588", "n02424486", "n04266162", "n12136581", "n12289310", "n10216403", "n03685640", "n03885788", "n11617090", "n11602091", "n02201497", "n09859285", "n12545232", "n04459909", "n10120330", "n12618146", "n10272913", "n10669991", "n02580336", "n13191148", "n12053405", "n11796188", "n03012499", "n01567678", "n10516527", "n09724656", "n02145910", "n12435777", "n10151760", "n03314884", "n09906449", "n12446908", "n02575590", "n10186686", "n11666854", "n09873473", "n03805503", "n12204175", "n02756854", "n02212958", "n03801353", "n12160303", "n13220663", "n12239647", "n09425019", "n02150885", "n12508309", "n02591613", "n10698368", "n12710577", "n02791795", "n03138217", "n01350226", "n13200986", "n02921029", "n10350774", "n03227317", "n03716887", "n03130233", "n10296444", "n13031193", "n12677120", "n09967406", "n10019072", "n13107891", "n00446980", "n10578162", "n03224753", "n09745324", "n02170599", "n12366053", "n09725653", "n13108545", "n09985809", "n02791532", "n02300797", "n03356279", "n03746005", "n12932966", "n12377494", "n03129753", "n13134531", "n02957427", "n12928307", "n01549886", "n11785668", "n04517211", "n05265736", "n12315598", "n02557591", "n09954639", "n11889205", "n04027935", "n12612170", "n13195341", "n10149867", "n04210012", "n10024937", "n01553142", "n12266528", "n02386968", "n11730602", "n03070854", "n13197274", "n04029734", "n10395073", "n01545574", "n02598134", "n02811468", "n03173270", "n03257210", "n03694356", "n09838621", "n04307419", "n01646555", "n13171797", "n09705124", "n10556825", "n12407396", "n09866354", "n02264591", "n04209811", "n02973805", "n10210911", "n12594324", "n12065649", "n03690279", "n12453857", "n11600372", "n03070587", "n10126424", "n04177755", "n03333851", "n12331788", "n12884100", "n12407079", "n03195485", "n01709484", "n12634734", "n02574271", "n02397744", "n10478293", "n02994573", "n12629305", "n04230387", "n10773665", "n12577895", "n02845130", "n03213715", "n12371439", "n12017127", "n13206178", "n03992703", "n01646802", "n09681107", "n10096508", "n06278338", "n10519126", "n10624437", "n12394638", "n09877587", "n10156629", "n01548865", "n03576215", "n04140539", "n10116478", "n04503705", "n03786194", "n10763383", "n11773628", "n03301175", "n12304899", "n12152722", "n02861387", "n03309356", "n12604228", "n12061614", "n12400720", "n02254901", "n09801533", "n03090856", "n13067532", "n12546617", "n10595164", "n12338454", "n03098140", "n02588794", "n12939874", "n09902128", "n12328801", "n11696935", "n10406391", "n02854926", "n03397087", "n10507380", "n02897097", "n10441694", "n10067305", "n10186143", "n03001282", "n02868638", "n12095647", "n04266375", "n12081215", "n02953850", "n10568443", "n12855365", "n04007415", "n12855494", "n12221801", "n10236304", "n10295371", "n04023422", "n12538209", "n10468750", "n12716594", "n02550460", "n03751269", "n10417682", "n04165945", "n04337503", "n04006330", "n00466630", "n03307792", "n12416703", "n04331765", "n04157320", "n12188289", "n02475358", "n10805501", "n12866333", "n10091349", "n03252422", "n02414290", "n03912218", "n10115430", "n01549053", "n12621410", "n10668450", "n02814774", "n03978686", "n09912681", "n13191884", "n13235503", "n12970293", "n09809538", "n11816649", "n10147121", "n03150661", "n10569011", "n03875806", "n01597906", "n12528382", "n01724231", "n03437295", "n12664005", "n10713686", "n13145444", "n02473554", "n03374282", "n03993703", "n02758863", "n10395828", "n12109365", "n10095420", "n04503269", "n11934807", "n04277493", "n09902731", "n12711817", "n12687044", "n10707707", "n02812342", "n03432061", "n04546855", "n03134232", "n10546633", "n10533874", "n09448690", "n01572782", "n13239177", "n03226254", "n13196738", "n01671705", "n10368798", "n10316360", "n04597066", "n02080415", "n02207345", "n09290350", "n00475535", "n02307176", "n07758260", "n02948557", "n10462860", "n02910241", "n03788498", "n12514992", "n13190060", "n04544325", "n03538179", "n02505485", "n02269196", "n02666624", "n11983375", "n09315159", "n12403075", "n12336224", "n10154013", "n13157137", "n10738871", "n03624400", "n04601159", "n03895170", "n04610274", "n12662379", "n10718952", "n10783240", "n03685820", "n13053608", "n03950899", "n04452848", "n09701148", "n12080820", "n09976429", "n02901259", "n09606009", "n12602262", "n00451635", "n10038409", "n01811909", "n02414209", "n11952346", "n10168183", "n12888457", "n04229737", "n03963198", "n11650759", "n12533437", "n05539947", "n11645590", "n00447361", "n12220829", "n01603152", "n07757874", "n11921792", "n10298271", "n09886540", "n10605737", "n02243209", "n06266710", "n12692160", "n04096733", "n02780588", "n10253296", "n03431745", "n02936714", "n03146449", "n03686363", "n09746936", "n03192543", "n02608996", "n03139640", "n04030054", "n11926365", "n09679170", "n02711237", "n03851787", "n10586998", "n12663359", "n12269406", "n02561381", "n03205903", "n10781817", "n04275093", "n10217208", "n10722575", "n02148512", "n04495183", "n13068434", "n10353928", "n04388162", "n04335693", "n02871147", "n03762332", "n12173069", "n02537716", "n10274815", "n02811618", "n09842823", "n11947629", "n02973017", "n10756148", "n12765402", "n03586631", "n01839949", "n00477392", "n10668666", "n09765118", "n01683201", "n11757017", "n09710886", "n12088909", "n10037588", "n12937130", "n12880462", "n02806875", "n03116008", "n03369512", "n04257986", "n11598686", "n01805321", "n12697514", "n01739871", "n01938735", "n12677841", "n02340358", "n01672611", "n12889412", "n12819728", "n03512911", "n10404426", "n02419634", "n01958531", "n01937909", "n04329477", "n10025295", "n10471859", "n07752966", "n03454885", "n03575958", "n12075299", "n01987076", "n12378963", "n01892145", "n11727738", "n09941787", "n02294577", "n03236093", "n12332555", "n04102618", "n12841193", "n12175181", "n10104888", "n02198859", "n02906963", "n12764202", "n10001764", "n03175081", "n10173665", "n12070583", "n03778817", "n01725086", "n11910460", "n01714231", "n11649878", "n10279778", "n02755140", "n01719403", "n13159890", "n04577139", "n12764978", "n00288000", "n04414909", "n02530052", "n12734215", "n12905135", "n11653126", "n02822064", "n01792530", "n10044682", "n03363749", "n04053767", "n02207647", "n09796974", "n02892304", "n04365229", "n04142999", "n12388293", "n04312020", "n04290615", "n09903639", "n04273659", "n01963479", "n02859729", "n01447946", "n10503818", "n10748142", "n10015897", "n10481268", "n04233295", "n09970822", "n03981566", "n11865276", "n02618827", "n03317673", "n12911914", "n10145902", "n01601410", "n04403413", "n12825497", "n11831100", "n02779719", "n12264786", "n11674332", "n01474864", "n03388711", "n02776007", "n13172923", "n02995998", "n11924849", "n11894770", "n02247216", "n13235319", "n02631330", "n10428004", "n03317510", "n03054605", "n10792856", "n02967170", "n12631932", "n04521987", "n02434415", "n12501202", "n01813948", "n13128976", "n10802621", "n09847543", "n11763874", "n09951524", "n03373611", "n02633422", "n06267655", "n03373943", "n13033577", "n02041085", "n09844898", "n03250952", "n10108832", "n02857644", "n11988132", "n06613686", "n10070377", "n10249950", "n01568294", "n02610373", "n01826680", "n04125541", "n03995018", "n12971804", "n12009047", "n11871496", "n13238654", "n10483395", "n10117851", "n11837351", "n05259914", "n09617161", "n12676134", "n12826143", "n02496052", "n12674120", "n02795528", "n09208496", "n03772269", "n03768683", "n03214253", "n09718217", "n09881358", "n03542727", "n12551173", "n04154938", "n12628986", "n02546627", "n04324387", "n13125117", "n03646809", "n12651229", "n02519472", "n12856287", "n11826569", "n03393761", "n13200542", "n11823043", "n03541393", "n04368109", "n12586725", "n00454493", "n02932400", "n02593679", "n03275566", "n03582508", "n02896074", "n12942395", "n02386496", "n00450866", "n03561573", "n10635788", "n13179804", "n02567633", "n03772674", "n03844673", "n03035715", "n02619550", "n04278247", "n12153224", "n10331258", "n04105704", "n12328398", "n04485586", "n02392824", "n11936539", "n03744684", "n02378415", "n02200509", "n09672840", "n00449796", "n02670382", "n12086192", "n10240417", "n10536416", "n01459791", "n11906127", "n10062176", "n13028611", "n10630093", "n00483705", "n12851860", "n12363301", "n12530629", "n10300154", "n13122364", "n10739391", "n03017070", "n01666585", "n04293258", "n12542240", "n02778294", "n02250280", "n04227144", "n09836160", "n04051269", "n10188856", "n02243878", "n04029913", "n04089836", "n09769076", "n04481642", "n04058096", "n03294604", "n03065708", "n10610850", "n12283790", "n12060546", "n03766935", "n02376542", "n03845107", "n04518643", "n03776997", "n02882647", "n11966215", "n03926412", "n10499110", "n13193466", "n04482177", "n12434634", "n12025220", "n02837887", "n02389865", "n01718414", "n04389430", "n10219240", "n11631619", "n12387103", "n12506181", "n05263448", "n11786539", "n03204436", "n10003476", "n04211857", "n00464478", "n10514121", "n12893993", "n02839592", "n02225798", "n04373089", "n12626674", "n02703124", "n09869317", "n02042472", "n04066388", "n02720048", "n03423224", "n04170515", "n02146700", "n01612122", "n04480995", "n13194572", "n02435216", "n01841102", "n09658254", "n03970363", "n12750767", "n00464651", "n12023108", "n03651605", "n10082043", "n04380916", "n01916481", "n10701644", "n10484858", "n03015631", "n03209666", "n02645538", "n03018209", "n11650307", "n09791419", "n02810270", "n02414043", "n12798284", "n02569905", "n02156732", "n03523987", "n10804732", "n02866106", "n12767648", "n12955840", "n09840520", "n12334293", "n09880741", "n01599159", "n10451450", "n03453231", "n10477955", "n04188179", "n13220525", "n00441824", "n10214062", "n02075927", "n10148305", "n03200539", "n10621294", "n02816768", "n01611472", "n03215930", "n10321126", "n03491724", "n12414818", "n03101517", "n04037076", "n12166929", "n13032381", "n02596381", "n03607029", "n12159388", "n03275681", "n10579062", "n03549732", "n02067603", "n12526178", "n10774329", "n10377633", "n07748276", "n02283951", "n02305085", "n03572321", "n09928136", "n02578233", "n10381981", "n12408873", "n04484432", "n02949202", "n03413124", "n04476972", "n03566730", "n02048353", "n02764505", "n11784497", "n03247495", "n03010915", "n01891633", "n12640607", "n12479537", "n04004210", "n13128582", "n03417970", "n10091997", "n12590499", "n04579986", "n07748416", "n12815198", "n03505667", "n13051346", "n12426623", "n10515863", "n11830714", "n01929186", "n11917835", "n00467536", "n10339179", "n02566489", "n03421485", "n12871696", "n12878784", "n10219879", "n12155583", "n03541091", "n03848537", "n09338013", "n12126736", "n04187751", "n03577474", "n03060728", "n02287987", "n12124172", "n03252324", "n10541833", "n04541777", "n02561108", "n03719343", "n02813981", "n03027505", "n10507482", "n10686073", "n12077944", "n09613118", "n01446760", "n01638329", "n01473806", "n02242137", "n06274760", "n03044934", "n03233624", "n03430091", "n10289462", "n09754152", "n12153741", "n01550761", "n12010815", "n10702615", "n10239928", "n12017664", "n02407071", "n03651388", "n09461069", "n11683838", "n11653570", "n10051861", "n10314836", "n12302071", "n11778257", "n03576955", "n12338796", "n12856091", "n04385799", "n10473789", "n09658815", "n09327077", "n11832671", "n10464870", "n03316873", "n10189597", "n12435152", "n07759576", "n12307756", "n11927215", "n04542858", "n02015554", "n11742310", "n09883047", "n02988486", "n12814643", "n02285801", "n12950796", "n12885045", "n12465557", "n04043733", "n09909929", "n09857007", "n02406647", "n10703692", "n11960673", "n12491017", "n10065758", "n09733793", "n11617631", "n04581829", "n03557270", "n04077594", "n02992795", "n12886185", "n12218868", "n00454237", "n12828220", "n02789487", "n11877283", "n12751172", "n10033663", "n00441073", "n03668803", "n12284821", "n03277149", "n12639376", "n12572759", "n02788689", "n11802995", "n12686077", "n02793930", "n04045255", "n04316815", "n03352628", "n03297226", "n03281673", "n12661227", "n10005934", "n02082791", "n02042046", "n03127408", "n12483282", "n02041246", "n13198054", "n10221312", "n02295064", "n02140491", "n10465831", "n04340019", "n11961100", "n09843443", "n02967407", "n09760290", "n03730153", "n02753710", "n09635635", "n12742741", "n11644462", "n11844892", "n10341243", "n02976249", "n10435169", "n04397452", "n03893935", "n12935166", "n03839795", "n03112869", "n13103660", "n12114010", "n01958435", "n02820556", "n03983928", "n12789054", "n02151230", "n10293590", "n02532918", "n06276501", "n04305323", "n12095543", "n04431025", "n12585137", "n03073545", "n02202006", "n11968704", "n10451590", "n13157346", "n12481289", "n02579557", "n02783900", "n04253304", "n12837259", "n10210137", "n02644501", "n04001499", "n12923257", "n02253913", "n03152951", "n10343088", "n12305986", "n10059067", "n03883664", "n10241300", "n03878066", "n01453475", "n12683791", "n11908549", "n10537708", "n03567635", "n13194036", "n02197877", "n12749049", "n12396091", "n03130866", "n02811936", "n02150134", "n10559009", "n01470145", "n02764779", "n02965122", "n02473720", "n02979290", "n10766260", "n10448455", "n01647640", "n13107694", "n11981475", "n03674440", "n09703932", "n09214269", "n02533209", "n04455250", "n12875697", "n03664159", "n03045074", "n09661873", "n02622249", "n03761588", "n09895222", "n02622712", "n01809106", "n10464711", "n11775626", "n09864968", "n00476235", "n10712474", "n03079230", "n02868546", "n12433081", "n03428090", "n12215824", "n12615232", "n11816829", "n03679712", "n02028451", "n12408466", "n10009484", "n02432291", "n12913791", "n12452256", "n01323355", "n11845913", "n12558425", "n13085747", "n12337800", "n04266849", "n12840168", "n02588286", "n09666476", "n12817694", "n12139575", "n12815838", "n10384496", "n10697135", "n04275661", "n02412909", "n12018363", "n13176363", "n02803809", "n13062421", "n10420031", "n10612210", "n11945783", "n04165675", "n12016434", "n02142407", "n03684740", "n10267865", "n03440876", "n12632733", "n02378299", "n01949499", "n03849679", "n02283617", "n02863638", "n12839574", "n03079494", "n04179712", "n13142907", "n11774972", "n12861892", "n12542043", "n04596492", "n11601918", "n12075151", "n09899289", "n02562796", "n12852570", "n11751765", "n12513933", "n11825351", "n11691857", "n11936113", "n03421960", "n03729308", "n01793565", "n09795334", "n10006177", "n11647703", "n03344509", "n10001481", "n13123431", "n06275353", "n03272125", "n00447957", "n10236842", "n09938449", "n10304650", "n02987823", "n03358841", "n09961739", "n06273743", "n12098403", "n09968652", "n04221076", "n13207923", "n02047975", "n03207548", "n12583401", "n10237464", "n12847927", "n01462803", "n02042180", "n04023021", "n02977438", "n10528023", "n12285369", "n11690455", "n10418101", "n11711764", "n11678377", "n01711160", "n12568186", "n09717233", "n03470222", "n10617193", "n03477410", "n04431925", "n01888181", "n02801047", "n10443032", "n09932098", "n09913593", "n12770529", "n01595450", "n02308139", "n11654438", "n02470709", "n02474110", "n00451186", "n12743352", "n03150795", "n10759982", "n02903126", "n11809754", "n10457444", "n11876634", "n04358491", "n10272782", "n04535252", "n04274985", "n11967878", "n02856237", "n09983314", "n09985470", "n09690496", "n07760755", "n11836722", "n12797860", "n10078131", "n12022382", "n03276179", "n12286988", "n03104019", "n07758950", "n02296021", "n03517760", "n03498662", "n03687137", "n12578916", "n12686877", "n03503358", "n12222090", "n13121104", "n10474446", "n12743976", "n10235024", "n03566860", "n01450661", "n03395859", "n10665587", "n09907804", "n09720256", "n10550252", "n04505036", "n12305475", "n04572235", "n03147280", "n12420124", "n04071102", "n12276628", "n12708941", "n10294139", "n10609092", "n13137010", "n12659064", "n03349599", "n02592734", "n12753007", "n10784922", "n10509063", "n12217851", "n11797981", "n02577662", "n03729951", "n01600085", "n10407310", "n10112129", "n10466564", "n02746365", "n10344319", "n11613867", "n02568447", "n12316444", "n10253703", "n10554846", "n13130726", "n09665367", "n04017571", "n02727141", "n01971280", "n02471300", "n13103877", "n12006306", "n02803349", "n02980036", "n01717016", "n03855333", "n03424630", "n03009794", "n04268275", "n10162354", "n12943049", "n12308447", "n12694486", "n01499732", "n04396650", "n01921059", "n10167361", "n02345997", "n03985069", "n10009671", "n01897536", "n11890150", "n12331263", "n02246941", "n02387887", "n02962414", "n10654211", "n03987376", "n03063834", "n12959538", "n04485423", "n12938445", "n02917521", "n12796385", "n08571898", "n10510974", "n09668562", "n02710324", "n11552594", "n07744430", "n10675142", "n10761519", "n02834506", "n11967315", "n04089376", "n12865562", "n09967816", "n09326662", "n09764201", "n09809749", "n03550289", "n02378625", "n12171316", "n03092656", "n12610740", "n12686274", "n09802951", "n03503097", "n02439398", "n10188957", "n02656032", "n02353411", "n12216628", "n02844056", "n10699752", "n02612167", "n00453935", "n11756092", "n12550210", "n09729062", "n10502950", "n02557182", "n03810412", "n04469003", "n03046802", "n10237676", "n10576818", "n12418221", "n10084043", "n12568649", "n13142504", "n02053425", "n09754907", "n11941094", "n13134844", "n12192132", "n03149135", "n03016737", "n04259202", "n02149861", "n12961879", "n10261624", "n10710259", "n09257843", "n04456472", "n12234318", "n03565710", "n12395068", "n12183026", "n11612018", "n11618079", "n11602873", "n12899537", "n12367611", "n12735160", "n04345028", "n12609379", "n04279353", "n12775070", "n03563710", "n04147793", "n10802953", "n10661563", "n12719944", "n03720163", "n02744844", "n10150071", "n03935116", "n09966554", "n02629716", "n10758445", "n03263758", "n12413165", "n10039271", "n03332784", "n13224673", "n09819477", "n04190747", "n10289176", "n13158815", "n02692232", "n12911264", "n02846511", "n06273555", "n01888045", "n02187279", "n03107046", "n11839823", "n04371050", "n10546428", "n04400899", "n02787120", "n10306890", "n03653454", "n03347472", "n03742238", "n11747468", "n11698042", "n03802800", "n10519494", "n02328820", "n11982939", "n01612275", "n12361754", "n03870672", "n04344734", "n03204955", "n02269340", "n12486574", "n10361060", "n12182049", "n12485981", "n02771750", "n11730933", "n10627252", "n10142391", "n12091213", "n12728864", "n11733312", "n04426184", "n02460817", "n10755648", "n02998841", "n10011360", "n12482668", "n13160254", "n11726145", "n02808829", "n01713170", "n03321419", "n02043333", "n11715678", "n02565324", "n03510244", "n09867069", "n01960177", "n09910374", "n10700963", "n10340312", "n07757990", "n12831932", "n10386874", "n03212247", "n09793946", "n03944024", "n12762405", "n10035952", "n10559288", "n02450426", "n02334460", "n12139196", "n12258101", "n03986562", "n10660883", "n06277025", "n13092987", "n11753700", "n13236100", "n12827270", "n04264134", "n09274305", "n04269668", "n13079567", "n03000530", "n02024763", "n01550172", "n03228967", "n10692090", "n09755086", "n10262561", "n04191150", "n11684654", "n10048612", "n02936921", "n03965456", "n03394272", "n11990167", "n04422409", "n12294124", "n09639382", "n12012510", "n13137225", "n12384569", "n12919646", "n07772026", "n10594857", "n12303083", "n09833441", "n01717467", "n12055073", "n09872557", "n09917214", "n01976868", "n09756195", "n12889579", "n12179122", "n12402051", "n04061969", "n02070776", "n12622297", "n11695974", "n02814116", "n10740594", "n11922839", "n04136045", "n03904183", "n03645577", "n03938522", "n12920719", "n03675907", "n12821895", "n09453008", "n10701962", "n03079616", "n10237196", "n04232312", "n10311506", "n03809603", "n12514592", "n11902200", "n10410246", "n03437581", "n04094060", "n02405101", "n09836786", "n01840412", "n03064562", "n10335246", "n12271187", "n10577284", "n01610100", "n12582846", "n11769803", "n12859153", "n09780395", "n12546183", "n02946824", "n09755555", "n04457767", "n09834258", "n03917198", "n10570704", "n09752023", "n06423496", "n09955944", "n04478066", "n12378249", "n09702134", "n03604311", "n03625943", "n03198223", "n02706806", "n05262534", "n11654984", "n03626418", "n04063868", "n03590475", "n03418618", "n09891730", "n02312175", "n03177059", "n03242264", "n12758099", "n12110352", "n10512372", "n03374372", "n12369845", "n04446276", "n03137473", "n12066630", "n12822769", "n10431122", "n11890884", "n03255322", "n02571652", "n13109733", "n02662239", "n02417070", "n02524928", "n10070108", "n11830252", "n04472961", "n02079389", "n12164656", "n10283170", "n12111238", "n12663254", "n01751472", "n01889074", "n12281974", "n04051825", "n04326676", "n10757492", "n02780315", "n11988893", "n04308084", "n01547832", "n11979187", "n02981565", "n09725000", "n03010473", "n12420722", "n12603672", "n03991321", "n02860640", "n12624568", "n04564581", "n02867966", "n03676759", "n04037298", "n12392070", "n12197601", "n04098399", "n01493829", "n12197359", "n12679432", "n01573898", "n03686470", "n11895472", "n04609651", "n04350688", "n04226826", "n12128490", "n02077384", "n10656969", "n02655848", "n10395209", "n13163991", "n03466600", "n10249270", "n03914337", "n09893600", "n04048441", "n01591123", "n03080904", "n10259348", "n12463743", "n12714755", "n04473108", "n09868270", "n01732093", "n02332954", "n12624381", "n13212175", "n12889219", "n09218494", "n03274265", "n11915658", "n12643877", "n11635830", "n12807251", "n04498523", "n03647520", "n02287352", "n03927792", "n10421956", "n03852544", "n10521853", "n02608284", "n10152306", "n12552309", "n01324431", "n12858397", "n01560793", "n04227519", "n03331599", "n04146976", "n12728656", "n04254009", "n10738215", "n03415868", "n12625383", "n04282992", "n09270160", "n12500518", "n12249542", "n01563449", "n12174521", "n13130014", "n03592931", "n11825749", "n09881895", "n10390807", "n01318279", "n12345899", "n02163008", "n11737125", "n10076224", "n11756870", "n03273061", "n11709674", "n09694771", "n11780424", "n09606527", "n03804211", "n10400205", "n12855710", "n03318136", "n09996481", "n12245319", "n03482001", "n12854048", "n12079120", "n02732072", "n04605321", "n04284341", "n06263202", "n02309841", "n02812631", "n13158167", "n04123026", "n15067877", "n09924437", "n04247876", "n10529231", "n07774842", "n02431542", "n11806521", "n12337617", "n03894933", "n02827148", "n09983889", "n09782855", "n09919061", "n04112147", "n12583855", "n03002096", "n10642705", "n11768816", "n04319774", "n12867184", "n02295390", "n12704513", "n11876204", "n03518230", "n01894956", "n02030837", "n10373390", "n12566954", "n11632929", "n11998888", "n10469874", "n12532886", "n02237424", "n03680248", "n12100187", "n03667552", "n10396337", "n03118969", "n01654637", "n03631811", "n12793284", "n03821424", "n09830926", "n02460451", "n03691817", "n03260504", "n04393808", "n10629329", "n03724538", "n02388276", "n10223069", "n12388858", "n11877860", "n10648237", "n10754281", "n12687698", "n11655974", "n10674130", "n11974557", "n03635516", "n12956367", "n10098624", "n12771390", "n01793249", "n12407890", "n09862621", "n09452291", "n12145148", "n09937903", "n12229887", "n04301474", "n02419056", "n03573574", "n00470682", "n09676247", "n09992837", "n01448951", "n04364397", "n03432360", "n03525252", "n02817251", "n13181406", "n10607478", "n11782266", "n02476219", "n12419878", "n12237641", "n12543455", "n02878534", "n04591517", "n03313333", "n02257985", "n02599052", "n12834798", "n10418735", "n03775747", "n02804515", "n02039780", "n02296612", "n00475014", "n02709908", "n12631331", "n12915568", "n05257967", "n13193642", "n04543924", "n03624767", "n09761753", "n01552813", "n10082562", "n10755080", "n10082299", "n02910145", "n02139199", "n13170840", "n12421467", "n12011370", "n03699754", "n03959123", "n11871748", "n10178216", "n03076623", "n02402175", "n02850358", "n12510774", "n12666159", "n02381004", "n00453313", "n10245029", "n09814660", "n10486561", "n04280487", "n03798442", "n03796605", "n11640132", "n12134695", "n12215579", "n11690254", "n03055857", "n10381804", "n09325824", "n11621281", "n00440941", "n03279364", "n12441390", "n12714949", "n02415253", "n03942920", "n03506370", "n02302244", "n10697282", "n12159804", "n03315990", "n02549376", "n04258618", "n02144593", "n11875938", "n11833373", "n03135656", "n03127203", "n03342863", "n01815270", "n10745770", "n12032686", "n11908846", "n04388040", "n03982895", "n12045157", "n10266848", "n02997607", "n09747495", "n02185167", "n02023992", "n04467506", "n03781055", "n02413484", "n03760944", "n09982525", "n12868019", "n13237188", "n10619888", "n10756061", "n12819141", "n10556518", "n11976170", "n03019806", "n11697802", "n03588841", "n10507070", "n03581531", "n12067029", "n02875948", "n10590146", "n12810151", "n12712320", "n12726902", "n03087366", "n09764900", "n10459882", "n03712111", "n03712444", "n10157016", "n09758173", "n09393524", "n09996039", "n12248141", "n04069582", "n01717229", "n03078506", "n12508618", "n12175598", "n06592078", "n01540090", "n11635152", "n12098827", "n04444121", "n03057541", "n12674895", "n11858077", "n09936825", "n03359285", "n11658709", "n03263076", "n01924800", "n09648743", "n12150969", "n12125001", "n10318293", "n03783575", "n12575322", "n01938454", "n02589196", "n12227909", "n10055847", "n04573513", "n03355468", "n12824289", "n03488188", "n12853482", "n10025060", "n11798978", "n12650379", "n12758325", "n12361946", "n02806762", "n12654857", "n12558680", "n02766168", "n03595264", "n10498046", "n10663315", "n09691729", "n09845849", "n03658635", "n09697401", "n09693982", "n09826821", "n00466377", "n12330469", "n02306825", "n01590220", "n03201895", "n10368711", "n10067968", "n12192877", "n12633061", "n13034062", "n03805725", "n02644817", "n03900393", "n12940226", "n10271677", "n12760539", "n11750989", "n11874878", "n09691858", "n12091697", "n12710415", "n12236768", "n12073217", "n11720643", "n03588216", "n00433802", "n10562968", "n11963932", "n10038620", "n10206506", "n03232309", "n04124202", "n13222877", "n09657206", "n12904314", "n00478262", "n09849990", "n03225616", "n10772092", "n01730960", "n01671479", "n04587559", "n10280130", "n04374315", "n03332591", "n01322685", "n09459979", "n01936671", "n10690268", "n10010632", "n12493426", "n09919899", "n02703275", "n02746683", "n04354182", "n11865574", "n02513727", "n02601344", "n03215337", "n01573074", "n09720033", "n02045864", "n10136615", "n09873348", "n01841288", "n02522722", "n10127186", "n13152339", "n12632335", "n12119390", "n03537085", "n09651968", "n09825750", "n12732491", "n06277280", "n11677485", "n03342657", "n10053808", "n03646148", "n13223588", "n02262803", "n09396608", "n09688804", "n09896826", "n09748408", "n13174823", "n10277638", "n02301452", "n02079851", "n10435716", "n01624212", "n02697022", "n09847267", "n02372952", "n12030908", "n02689748", "n12172481", "n10143725", "n03696746", "n03559999", "n02300173", "n10643837", "n13208705", "n03325088", "n12510343", "n03732658", "n10111779", "n12282933", "n10744164", "n01564773", "n03528100", "n04375405", "n04147495", "n12389727", "n02187150", "n12133462", "n04472563", "n09863031", "n03091374", "n02213239", "n01672432", "n02390738", "n12554729", "n01450950", "n12628356", "n10719132", "n02388453", "n11999656", "n12311579", "n01646292", "n13036116", "n12757458", "n11597657", "n10765679", "n04593866", "n12171966", "n11967744", "n12718074", "n09750641", "n13147689", "n02677136", "n10023506", "n02435517", "n10673296", "n03344935", "n11834654", "n04594489", "n02024479", "n03295012", "n10371330", "n11735977", "n04034262", "n10737264", "n00468480", "n10369095", "n02755675", "n12865037", "n02907873", "n09537660", "n12973791", "n11819509", "n04206070", "n02757810", "n10204833", "n13233727", "n02271897", "n02770211", "n04267091", "n12948053", "n11790788", "n10500217", "n04604276", "n10549510", "n01809752", "n10548537", "n09923996", "n10357613", "n12888016", "n12649065", "n01947997", "n04365112", "n00470830", "n02377063", "n02044517", "n10058411", "n02868240", "n12342299", "n09809925", "n12454793", "n03269073", "n09451237", "n12084158", "n11852028", "n12676534", "n03673450", "n10312600", "n07752782", "n12137120", "n04115996", "n12409231", "n02417242", "n00483409", "n03154616", "n12558230", "n11710136", "n00466712", "n12549192", "n11977887", "n11898775", "n10328328", "n04102162", "n04451139", "n13234519", "n12754981", "n02664642", "n12127460", "n03069752", "n04518764", "n10020366", "n12667406", "n10612518", "n03133050", "n13173697", "n02753044", "n12089496", "n03638623", "n12067817", "n15005577", "n02471762", "n11662937", "n03319576", "n07759691", "n03172965", "n01811243", "n04485884", "n10542761", "n02383231", "n03111177", "n12774299", "n12352639", "n03459328", "n03873699", "n11872146", "n11756329", "n02590495", "n13217005", "n03729131", "n02846733", "n01650901", "n04521571", "n02212602", "n01861330", "n01888264", "n03263338", "n12509109", "n04367746", "n12587803", "n04158672", "n12849061", "n04355115", "n04478383", "n02614978", "n09721244", "n10756641", "n12841007", "n04329681", "n12403994", "n12693244", "n03089477", "n12930778", "n10322238", "n09669631", "n12315245", "n12282235", "n12837052", "n04038338", "n03458271", "n10193650", "n02662397", "n03600977", "n03101375", "n12943443", "n13160604", "n11832214", "n12227658", "n03128248", "n04595855", "n03923918", "n04263950", "n03384891", "n04326799", "n03721252", "n09712324", "n11722982", "n03247083", "n03238131", "n00470554", "n03136254", "n10519984", "n10492086", "n11946051", "n12255225", "n12862828", "n01601068", "n04420720", "n12023407", "n10475940", "n02360480", "n12956922", "n03437430", "n09474765", "n11879054", "n02050586", "n03763727", "n04573379", "n12448700", "n03846431", "n11851839", "n10675609", "n12832538", "n12356395", "n11982115", "n02686379", "n02200850", "n10098862", "n12909759", "n01965252", "n10649308", "n12252383", "n11965218", "n12508762", "n02081060", "n09965515", "n03530511", "n12635151", "n12595964", "n12430198", "n09933972", "n04369282", "n00475787", "n03254189", "n04059157", "n12590715", "n04402984", "n11763142", "n02469472", "n04499062", "n12895811", "n02581642", "n10416567", "n02919792", "n02999138", "n12252866", "n11659627", "n03011741", "n07760297", "n10171456", "n03166951", "n03216710", "n09843824", "n04021362", "n03871860", "n02519340", "n01912152", "n01470479", "n13209808", "n03619275", "n12773917", "n04380255", "n11948044", "n03863108", "n04582869", "n02599958", "n10291110", "n10721708", "n10671613", "n04297750", "n12669803", "n03452267", "n03821145", "n12401684", "n03325691", "n02636170", "n12453714", "n03105467", "n14942411", "n09699020", "n10062716", "n04279063", "n10385566", "n12439154", "n11816336", "n10725280", "n12433178", "n10355806", "n03766600", "n10252222", "n13029610", "n12831535", "n12867449", "n09287415", "n09778783", "n10458111", "n01501948", "n10415037", "n09851575", "n12687957", "n12676703", "n10686517", "n04260364", "n04406552", "n01613615", "n04477387", "n03973285", "n12406488", "n10771066", "n04585318", "n02352932", "n01585287", "n12917901", "n02904640", "n04285803", "n12588780", "n00449977", "n02603317", "n02286089", "n03945817", "n10182402", "n04406687", "n02948834", "n02582349", "n04094438", "n10621514", "n04507689", "n03993053", "n11788727", "n09361517", "n02598573", "n11664418", "n13230843", "n10765587", "n11736851", "n02312427", "n02473307", "n04067658", "n02665250", "n12332218", "n11766046", "n03327691", "n04457157", "n12274151", "n02589316", "n12557438", "n09309168", "n04591631", "n12728322", "n11930788", "n13067191", "n02540983", "n10308066", "n12782915", "n10318607", "n01860497", "n02358091", "n01875610", "n02417387", "n10243664", "n02382338", "n12820669", "n09734450", "n01935176", "n12488454", "n12262018", "n12094244", "n01731764", "n01963317", "n03637898", "n04578559", "n12018100", "n10269199", "n09895701", "n03352232", "n10711483", "n04196502", "n10700105", "n02098806", "n03861271", "n02637475", "n09734639", "n11700864", "n09640715", "n02061217", "n02237581", "n04536465", "n12241192", "n01935395", "n00453396", "n01813088", "n09725229", "n03383211", "n00481803", "n12699031", "n12281241", "n03799610", "n09932788", "n01835918", "n02777638", "n12101870", "n12183816", "n09762385", "n03630262", "n03227184", "n13139647", "n10061195", "n09853881", "n13230662", "n13139837", "n03337383", "n12520406", "n03727946", "n03720665", "n12122918", "n04349306", "n03319745", "n12890685", "n11946918", "n01890564", "n02968473", "n10083823", "n10615334", "n12365462", "n12789977", "n04238953", "n10517137", "n10296176", "n04124887", "n13031474", "n12807624", "n00449892", "n01591301", "n09705003", "n10040240", "n02824152", "n07938007", "n12664469", "n02659808", "n02894024", "n03823312", "n12448136", "n10676434", "n07772274", "n09976917", "n04177654", "n10191001", "n03205304", "n11985903", "n03874138", "n10639238", "n02829246", "n10750188", "n12161969", "n10303814", "n12467018", "n10008123", "n09219233", "n12627347", "n01832493", "n12938081", "n03604843", "n04173172", "n12166128", "n12142450", "n12311224", "n12064389", "n04496726", "n10495555", "n02610664", "n04529962", "n04064747", "n02900857", "n04064213", "n02389779", "n11883945", "n03803780", "n12129986", "n02302969", "n13061348", "n02808968", "n02932019", "n09194227", "n10679610", "n03781683", "n12196954", "n12276314", "n10504206", "n11929743", "n12660601", "n03416489", "n03692004", "n10142166", "n02988156", "n10092794", "n01916187", "n04436185", "n13158512", "n04516672", "n09695979", "n00454624", "n10513938", "n10712374", "n12024690", "n09892513", "n02693246", "n11753355", "n04450243", "n02036228", "n02782602", "n01722670", "n04600486", "n04205505", "n03045800", "n01467336", "n10342180", "n10634849", "n10168837", "n13022709", "n02981321", "n02608860", "n11936782", "n03380301", "n03958752", "n12451566", "n10530150", "n09737161", "n02938321", "n10298647", "n12635955", "n10387196", "n03855756", "n02251233", "n10186774", "n01649726", "n10417969", "n03130761", "n09935434", "n02200630", "n12871859", "n01555004", "n02285179", "n04079603", "n04042204", "n04534127", "n03688504", "n03244388", "n10465451", "n04164757", "n12059314", "n02337171", "n04682018", "n13235159", "n02955247", "n02016066", "n02685995", "n02362194", "n10252354", "n03451253", "n04088441", "n12266984", "n02696843", "n10140597", "n04552551", "n09738121", "n12246941", "n02204249", "n11635433", "n04131368", "n09861287", "n10036929", "n04068441", "n07771212", "n12065777", "n02341288", "n02610066", "n12402596", "n04209509", "n09877951", "n12417836", "n03783304", "n12290975", "n01853498", "n11639445", "n11944954", "n09206985", "n04094608", "n10197392", "n04156591", "n01896844", "n11807696", "n03262932", "n09719794", "n10047199", "n13200193", "n10011486", "n01568892", "n02783459", "n11830906", "n04327204", "n03386011", "n12254168", "n04562496", "n12627119", "n02614482", "n03227010", "n02308033", "n04210858", "n12879068", "n02299039", "n04229959", "n02564720", "n03121431", "n10626630", "n09874428", "n04489695", "n03413684", "n02873733", "n11933257", "n13148384", "n02667478", "n11615812", "n10394434", "n11622591", "n12822115", "n04290762", "n03639230", "n12073554", "n00440039", "n03836602", "n10406765", "n10151367", "n02038141", "n03433637", "n11802800", "n11698245", "n12158798", "n10527147", "n03956331", "n10396727", "n12692024", "n00475273", "n10648696", "n10521662", "n10780632", "n04258438", "n01791625", "n02333909", "n01449712", "n12152532", "n12287195", "n00453631", "n04365484", "n02293352", "n02560110", "n09937056", "n01595168", "n03796848", "n13147270", "n12125584", "n04234763", "n03746330", "n11545524", "n12656685", "n03644858", "n11840246", "n01790398", "n02997391", "n12337131", "n10531838", "n03962685", "n04249582", "n10443830", "n03210552", "n02161588", "n12912801", "n10361194", "n09814488", "n11631854", "n12228886", "n02386746", "n04526800", "n12266217", "n04427216", "n10339251", "n12333961", "n09470027", "n00469651", "n10690648", "n02140179", "n03522863", "n01851731", "n10657556", "n12954353", "n02297294", "n03948830", "n00007846", "n03447358", "n11693981", "n00450998", "n03863783", "n09854218", "n10180791", "n04158138", "n09962966", "n03283221", "n13094145", "n02981911", "n12407715", "n03602365", "n02578454", "n10455619", "n02979074", "n03519848", "n01662060", "n02646892", "n09679925", "n02378969", "n12463975", "n12725940", "n09823153", "n13111881", "n10383237", "n03703730", "n10025391", "n01814549", "n12309630", "n10134760", "n02895008", "n02738031", "n10299250", "n10299700", "n00463246", "n12796849", "n12575812", "n02848523", "n12680652", "n03323319", "n03688192", "n02135844", "n11786843", "n03822767", "n12969425", "n03533845", "n10062996", "n12050959", "n06273890", "n12634211", "n12700357", "n09755241", "n12428076", "n10238375", "n12804352", "n11881189", "n12858618", "n11943660", "n03303831", "n11973634", "n09896401", "n09709673", "n12201938", "n12066821", "n10222259", "n01982347", "n02337598", "n12942572", "n01441910", "n03290096", "n12928491", "n13050705", "n01499396", "n03727605", "n03469493", "n12089846", "n11967142", "n12462805", "n01813532", "n12095020", "n02377291", "n12241426", "n11936199", "n10090745", "n03482523", "n10557246", "n13084184", "n03506028", "n00448640", "n04186848", "n02251067", "n11845557", "n12051514", "n10159045", "n01448291", "n12885510", "n03115897", "n09708889", "n10578021", "n12195533", "n03270854", "n11782036", "n12653633", "n12729164", "n12285900", "n12319204", "n02081927", "n02310000", "n11934041", "n03129636", "n12957803", "n09835017", "n10720964", "n10108089", "n12703190", "n12474418", "n10488016", "n12645174", "n02952935", "n01816140", "n10618685", "n04062179", "n11954484", "n02278980", "n10170060", "n01316734", "n02513805", "n02961947", "n12063639", "n10629647", "n11854479", "n02557749", "n12504783", "n00452293", "n10751026", "n09945745", "n02034295", "n09986700", "n13181055", "n03162460", "n10655986", "n04125116", "n09843602", "n02035210", "n12877838", "n09384106", "n12069679", "n01993525", "n13223090", "n02380583", "n10078719", "n02335231", "n01492569", "n10427764", "n10036444", "n10037080", "n03488784", "n10691937", "n14977504", "n12891824", "n12532564", "n03518943", "n10780284", "n03812382", "n13111504", "n11846765", "n03220095", "n04111668", "n12904562", "n12645530", "n10694258", "n10732967", "n10478118", "n02632039", "n09700125", "n08640531", "n12051103", "n03878211", "n02887489", "n12625670", "n03383821", "n11531193", "n03068998", "n04533946", "n10361525", "n12845413", "n11708857", "n03061819", "n03668067", "n11741575", "n02533545", "n13131028", "n10117267", "n02928049", "n03891051", "n09859975", "n13150894", "n03273551", "n12468545", "n12888234", "n12320010", "n10692482", "n09781650", "n10715347", "n02932693", "n10783646", "n13177884", "n10355306", "n09744462", "n09664556", "n00449695", "n03213361", "n01603000", "n10240821", "n12107002", "n10486166", "n02218134", "n04193742", "n11937102", "n03113657", "n11990313", "n01792640", "n02502807", "n01477080", "n03600722", "n12487058", "n02307681", "n02700064", "n04374907", "n10198832", "n02361090", "n03746486", "n12263038", "n01781875", "n12555255", "n11625223", "n02290870", "n11906917", "n10667477", "n12661538", "n12306717", "n04006411", "n03460040", "n02761557", "n12013035", "n12399132", "n12828977", "n12284262", "n03301940", "n12190869", "n12666050", "n00450070", "n03713436", "n12120347", "n10356877", "n03598151", "n09804230", "n01779939", "n04340521", "n12434775", "n02550655", "n04612257", "n12075010", "n03065243", "n12160490", "n02750070", "n11996251", "n09974648", "n10207169", "n04145863", "n12495670", "n13194758", "n11749603", "n10776339", "n01680813", "n12349315", "n12805762", "n11874423", "n04363412", "n03344642", "n09960688", "n03993403", "n00433458", "n11628087", "n03759661", "n01814755", "n00446411", "n12147835", "n10580030", "n04060198", "n12585629", "n10075299", "n03854421", "n05584746", "n02288789", "n10387836", "n03351262", "n12430675", "n01958346", "n10776052", "n12066451", "n11993203", "n13030852", "n10085869", "n12900783", "n11945514", "n01474283", "n00480366", "n13180875", "n10369699", "n02943241", "n03987865", "n12361135", "n02672371", "n10622053", "n03892178", "n03137579", "n11930571", "n11759224", "n09505153", "n02299505", "n04444953", "n03472672", "n10471640", "n12451915", "n12771085", "n04171831", "n10768272", "n11933903", "n10567722", "n12847374", "n01542433", "n10456070", "n09904208", "n11656771", "n12111627", "n02635580", "n12822466", "n12143065", "n12237486", "n04086794", "n03952150", "n10118301", "n03827420", "n10033888", "n02538010", "n12952590", "n02847461", "n09890749", "n10764719", "n02649218", "n03215749", "n12256112", "n12357485", "n11704791", "n03991443", "n02648035", "n12584715", "n09690208", "n11707229", "n11841247", "n02028342", "n02771286", "n00447221", "n04226962", "n12711398", "n04476831", "n02184720", "n02590987", "n10273064", "n02512830", "n03333610", "n12369476", "n03563460", "n11837970", "n12138248", "n13127666", "n03017835", "n12368257", "n10328696", "n12908093", "n11662371", "n05260127", "n02896694", "n03142431", "n12483427", "n12188635", "n12166793", "n04094720", "n02566109", "n04435552", "n10061431", "n12733647", "n03968479", "n04207151", "n13183056", "n04119478", "n02039497", "n02184589", "n02385098", "n12305654", "n10710778", "n10553235", "n03073694", "n03711999", "n03760671", "n12929403", "n13149970", "n12396924", "n13226320", "n01708998", "n11811706", "n07771891", "n01956344", "n04302200", "n09751496", "n03221540", "n12166424", "n10175248", "n02561661", "n10191613", "n12969927", "n12387839", "n02887079", "n04104925", "n11837204", "n04282872", "n04245218", "n09794550", "n12155773", "n12461109", "n03544238", "n02031585", "n03752398", "n02305929", "n12454436", "n04127521", "n12421917", "n12584365", "n02857907", "n10773800", "n10366966", "n03708036", "n11941478", "n11723770", "n09785236", "n04299215", "n09712967", "n10624540", "n03084834", "n04144651", "n13160831", "n01970164", "n12569037", "n10305635", "n03132261", "n04330746", "n12061104", "n02595056", "n12271451", "n12906498", "n10206173", "n10153155", "n02334201", "n10396106", "n03429914", "n11615607", "n09711435", "n09640327", "n02976815", "n09703809", "n09823832", "n12801781", "n03267113", "n05581932", "n11935330", "n13092078", "n12024176", "n10473917", "n09481120", "n02564935", "n02757061", "n03751065", "n10162016", "n02572484", "n01548694", "n12633994", "n03464952", "n02291220", "n03532919", "n02302620", "n03762982", "n13155305", "n03028596", "n11855435", "n10403633", "n03093792", "n03484576", "n12653436", "n04132985", "n02416964", "n12752205", "n04103665", "n03709545", "n11729142", "n04103918", "n02847852", "n08652376", "n11675025", "n10186216", "n10494195", "n01563945", "n11626826", "n10314517", "n01894522", "n10243483", "n03543511", "n02431337", "n12649539", "n01887787", "n11890022", "n11728099", "n03655720", "n02581108", "n00474769", "n12128071", "n09773962", "n11789589", "n03405595", "n03472796", "n03969510", "n12489815", "n02967294", "n09416076", "n03176763", "n01859852", "n03760310", "n02898269", "n12119238", "n00434075", "n10713843", "n10245507", "n10665698", "n03585438", "n11770256", "n02835915", "n10349836", "n03694761", "n10194231", "n03056873", "n03642341", "n09605110", "n07771539", "n12687462", "n10505732", "n02060569", "n02202124", "n11808932", "n04559451", "n03363549", "n09641002", "n12842642", "n12908854", "n06267758", "n03775199", "n02866578", "n10377542", "n12341542", "n11849271", "n02857477", "n12311045", "n09760609", "n00475403", "n04471632", "n10185793", "n04126852", "n02692086", "n12256325", "n04327544", "n12147226", "n04013176", "n12407545", "n12703716", "n03976268", "n10194775", "n10357012", "n11706325", "n04381994", "n03815482", "n03942028", "n12784371", "n10055566", "n03888808", "n02386224", "n12437930", "n02046171", "n12749679", "n12878169", "n02680638", "n01903234", "n11823436", "n09205509", "n10487363", "n10066314", "n03453320", "n10369528", "n10433077", "n11694866", "n12044784", "n03731019", "n12642964", "n10501635", "n12271933", "n03902220", "n04415257", "n02414442", "n10557854", "n12766043", "n10508710", "n02624807", "n02902816", "n12129134", "n11998492", "n01599556", "n02726210", "n09814567", "n02565573", "n03995535", "n12152251", "n11758122", "n10603851", "n03498536", "n02570164", "n10213034", "n06262943", "n10636488", "n11937446", "n03718335", "n04408871", "n03868324", "n04286128", "n01467804", "n02023855", "n00483605", "n01892385", "n12337922", "n12708293", "n10375052", "n12749852", "n14938389", "n13207335", "n02755984", "n12621945", "n03002816", "n03766044", "n02961035", "n01859689", "n03005285", "n10086744", "n02313709", "n02627292", "n12325234", "n02745816", "n10266016", "n01892030", "n01613177", "n13131618", "n02518622", "n03870980", "n01504344", "n09659188", "n10754449", "n10639359", "n01801088", "n03517982", "n10753339", "n02636854", "n09833111", "n02854739", "n11703669", "n03262519", "n03086868", "n03709960", "n09978442", "n03336575", "n12845187", "n11798270", "n03684489", "n00444490", "n03649161", "n11731157", "n11656549", "n02403920", "n09856827", "n09998788", "n12136720", "n03003091", "n11985739", "n09964202", "n02176439", "n12198286", "n12074408", "n12927194", "n12008487", "n03028785", "n10576962", "n04586072", "n10524869", "n02143891", "n12842519", "n03155502", "n02357911", "n04450994", "n13029122", "n12237855", "n10402824", "n03567912", "n03332271", "n04537436", "n12797368", "n12638556", "n12540250", "n10146927", "n12794985", "n02294407", "n12026981", "n03441465", "n04382695", "n10466918", "n10723597", "n12427184", "n11717399", "n12806015", "n03628421", "n01848555", "n09632274", "n02336275", "n03911866", "n03198500", "n03289660", "n11686195", "n10781236", "n02818687", "n12942729", "n04607242", "n02602405", "n03872273", "n03654576", "n09398076", "n03591592", "n10789415", "n13225617", "n03049457", "n03036341", "n09970088", "n03326660", "n13100156", "n15102359", "n03246197", "n13180534", "n03232815", "n11809437", "n04180229", "n10493199", "n10053439", "n10411551", "n04403524", "n12566331", "n04154152", "n04475496", "n10642596", "n10018747", "n09684082", "n12238913", "n03856012", "n04598416", "n11722342", "n01567879", "n02950256", "n03646020", "n12477163", "n11830400", "n01959492", "n03006903", "n00466524", "n03115663", "n06266417", "n10225931", "n02895328", "n03349771", "n01905321", "n10607291", "n09791816", "n04402342", "n10563711", "n02953056", "n10333317", "n10609198", "n03067093", "n12522188", "n04256758", "n12504570", "n12437769", "n03762434", "n04295777", "n10661732", "n12859679", "n12381511", "n12814960", "n01996585", "n06278475", "n11655152", "n03442288", "n10592811", "n12276477", "n02287622", "n07740461", "n03696065", "n12408280", "n12811713", "n10317963", "n12638753", "n10250712", "n02253264", "n04364160", "n03284981", "n13067672", "n13118707", "n12718995", "n02922159", "n01892551", "n00482122", "n03437941", "n00477639", "n02935490", "n12651821", "n03545961", "n03489048", "n12371704", "n02450561", "n02187900", "n04406239", "n02201000", "n03239607", "n12509993", "n00433661", "n03863262", "n03732543", "n12045860", "n12788854", "n12589458", "n02194750", "n10768903", "n02682811", "n03536761", "n11847169", "n02530999", "n03723781", "n03639497", "n03300443", "n12110236", "n04426316", "n02625612", "n13094273", "n12304286", "n03908204", "n03711711", "n02406749", "n12393269", "n11700058", "n12482437", "n03555217", "n10220924", "n09454744", "n02217839", "n13155095", "n12104104", "n01583828", "n12517077", "n10390698", "n12941717", "n01603812", "n10371450", "n09931640", "n06263895", "n09690864", "n04399846", "n10742546", "n03907475", "n12828520", "n12840749", "n12525513", "n09784564", "n01462042", "n10268629", "n02778588", "n12332030", "n10041373", "n02248510", "n12308907", "n11771924", "n03465040", "n04137773", "n00288384", "n10525878", "n02934451", "n02842809", "n10619642", "n13191620", "n05238282", "n09928845", "n03186199", "n06263762", "n11979964", "n09416890", "n03279918", "n04124573", "n11785276", "n09824609", "n09957523", "n04456734", "n12095281", "n13238375", "n13127303", "n10750640", "n02929184", "n09945319", "n11938556", "n11832480", "n11965962", "n13132338", "n03425595", "n10493835", "n10085101", "n01747589", "n10269289", "n10209731", "n09422631", "n02472293", "n10169796", "n03823673", "n12891643", "n12301613", "n02910864", "n10103921", "n03591901", "n02140858", "n02312640", "n03267821", "n03906789", "n03955809", "n04359500", "n02597367", "n11875523", "n03337494", "n12356960", "n01888411", "n03556173", "n12095934", "n12657082", "n12246037", "n03103128", "n11623815", "n10082687", "n03662301", "n12305089", "n01492708", "n13024500", "n13108481", "n03641947", "n02033882", "n13124654", "n12289433", "n02920164", "n11643835", "n10572706", "n02137302", "n03971218", "n10321632", "n10282482", "n02239774", "n02138169", "n09933098", "n10070563", "n01836087", "n04257790", "n11916467", "n04210591", "n13022903", "n01703161", "n10513509", "n02594942", "n04026053", "n02810471", "n11935715", "n02436224", "n03533654", "n03370646", "n11957317", "n11953610", "n11924014", "n09695620", "n12602434", "n09885866", "n10554141", "n02689434", "n13160116", "n02261063", "n03165211", "n02619165", "n09944430", "n01965889", "n10763245", "n12493208", "n02654112", "n03108853", "n11628793", "n12926039", "n03540914", "n03718458", "n00324978", "n11746600", "n12883265", "n02213107", "n02825872", "n12991837", "n10281770", "n12629666", "n02974454", "n04488202", "n01536334", "n12880799", "n02450295", "n03139464", "n04601041", "n12869061", "n10671736", "n10248377", "n10302700", "n12598027", "n04137217", "n01897257", "n09830400", "n10520964", "n02708555", "n00477827", "n10693824", "n12374705", "n13182164", "n11869689", "n12906771", "n10314054", "n02302459", "n12455950", "n10183347", "n01548301", "n09778266", "n10294020", "n02651060", "n02270945", "n10594523", "n04422566", "n02144251", "n12470907", "n11680457", "n02626089", "n12758176", "n04383923", "n12823717", "n03274796", "n09833275", "n02909706", "n09899671", "n09403086", "n02407172", "n02971167", "n12780325", "n10249869", "n12757816", "n01647303", "n09703101", "n10029068", "n10106995", "n02697876", "n09971273", "n11902389", "n11652039", "n10071557", "n12680864", "n10318686", "n01897667", "n02727016", "n03696301", "n09800964", "n02879087", "n03578656", "n04414101", "n09903153", "n12880244", "n02393940", "n06618653", "n02869155", "n01793159", "n10442573", "n13149296", "n12081649", "n03117642", "n03002341", "n10498986", "n06281040", "n03942600", "n09930257", "n02044908", "n11843441", "n09958569", "n02430748", "n02948403", "n02322992", "n02240068", "n09668988", "n03433877", "n02047517", "n01610226", "n03614887", "n10427359", "n10499232", "n03359436", "n07888378", "n02943465", "n11725480", "n09877288", "n03674842", "n03602686", "n01611969", "n01556514", "n10140683", "n07756499", "n02770830", "n03912821", "n01920051", "n03834040", "n10222170", "n12576451", "n12891093", "n12059625", "n09942697", "n01655344", "n09832633", "n09913329", "n02461830", "n12483841", "n12793886", "n04457474", "n10260706", "n12088327", "n09802445", "n10531445", "n03114041", "n03223686", "n12686676", "n10804636", "n10539278", "n05262698", "n12771597", "n09707735", "n10457214", "n10211666", "n01543383", "n11633284", "n01480880", "n03502897", "n04290259", "n10713254", "n11976314", "n09867311", "n12976198", "n03557360", "n12461466", "n01990516", "n02564403", "n10375314", "n04262530", "n09923673", "n03496612", "n12399534", "n01321123", "n02607862", "n10604979", "n10019187", "n04536765", "n04497249", "n11725623", "n04155889", "n03299406", "n12729950", "n03758992", "n12646072", "n10611613", "n04163530", "n11899223", "n12844409", "n02631775", "n12362514", "n12272735", "n09846586", "n12123741", "n12138578", "n09886403", "n10319313", "n03406966", "n04041747", "n02659478", "n02919308", "n12795209", "n12960552", "n12490490", "n03558633", "n03766218", "n10024025", "n12384839", "n12869478", "n09776346", "n10550468", "n10227490", "n02597004", "n09705671", "n01780142", "n03816530", "n04305210", "n01987727", "n10164233", "n10320863", "n10492727", "n01791314", "n01599388", "n12842302", "n02342534", "n12616630", "n10097590", "n03057920", "n02386853", "n13100677", "n11973341", "n02975994", "n12965951", "n04121511", "n02548247", "n09714694", "n02141611", "n02404028", "n10514051", "n01570421", "n02202678", "n01564101", "n10726786", "n10806113", "n12603449", "n02556846", "n12473840", "n03786715", "n02660208", "n10574840", "n12226932", "n12604460", "n10044879", "n10528493", "n02387452", "n07755707", "n01699675", "n03064250", "n12135729", "n03501288", "n04160372", "n03547397", "n02474605", "n04056073", "n01318053", "n12140759", "n12190410", "n01850553", "n09892693", "n09910556", "n01589893", "n11739978", "n03894051", "n03244775", "n02710429", "n01540832", "n04248396", "n10117415", "n12199399", "n12816508", "n01941340", "n09619168", "n09794668", "n07749870", "n04482975", "n07744559", "n02122580", "n02244797", "n03390786", "n10117739", "n12984267", "n02864504", "n10202624", "n13090018", "n04362624", "n03930431", "n12132092", "n10145590", "n13239736", "n13026015", "n02978367", "n04261506", "n04614655", "n10377185", "n12494794", "n01934844", "n10783539", "n12372233", "n09708750", "n04169597", "n03343560", "n04477219", "n12184095", "n10300041", "n02225081", "n09986904", "n02144936", "n10331347", "n01839330", "n10208950", "n13175682", "n12136392", "n04461570", "n12582665", "n09987239", "n02572196", "n04046590", "n11920663", "n02333190", "n04421083", "n10490421", "n09838370", "n11553240", "n11936287", "n12436907", "n10630188", "n12939104", "n12561594", "n12528109", "n11919447", "n02708885", "n02757714", "n11940599", "n01651059", "n04045085", "n02427032", "n12072722", "n10095265", "n12801966", "n12927013", "n12246232", "n04198355", "n11759609", "n12821505", "n12105125", "n03093427", "n01684133", "n11652578", "n02345774", "n12769318", "n12217453", "n04466871", "n11618861", "n01691217", "n09856671", "n03326073", "n09964411", "n12853287", "n04607035", "n04359034", "n10227393", "n13229951", "n10332110", "n11837743", "n04033287", "n03483637", "n13107807", "n02846141", "n02349205", "n04257223", "n04114301", "n09783776", "n10741152", "n03037228", "n10104487", "n02926426", "n10292316", "n09774783", "n11726433", "n03292475", "n12230794", "n10151261", "n01848453", "n07754894", "n13126856", "n09617577", "n10056611", "n02288268", "n03401279", "n01449980", "n12683096", "n10656120", "n12451240", "n11650430", "n11730015", "n09776642", "n09890192", "n12593994", "n02380875", "n11952541", "n09883452", "n12602980", "n12546962", "n11650558", "n12912670", "n02755823", "n01812866", "n11800565", "n09189157", "n04017807", "n07754279", "n03796522", "n13084834", "n10240082", "n00451563", "n04351550", "n04288165", "n02618094", "n12097556", "n03253187", "n02829353", "n12279060", "n03165096", "n11706942", "n02161225", "n03600475", "n09626238", "n02269657", "n02241799", "n01701859", "n03072440", "n03709206", "n02271222", "n00442115", "n02569484", "n12715195", "n03349020", "n03972524", "n09735654", "n11962994", "n14785065", "n03140771", "n03317233", "n01758141", "n12016914", "n12733218", "n09873899", "n01570676", "n01913346", "n01947396", "n07740115", "n10772580", "n11901294", "n04499300", "n03903133", "n09701833", "n11652376", "n03436990", "n02213788", "n10614507", "n02957008", "n10540252", "n13225365", "n11748002", "n03064935", "n09991740", "n11644046", "n11808468", "n10064977", "n09660010", "n12803958", "n12773142", "n12327528", "n02863536", "n03395256", "n12176953", "n12383894", "n02874750", "n12754781", "n04353573", "n09797873", "n00452864", "n03950537", "n12579404", "n03723885", "n02407625", "n12331066", "n01792808", "n02844307", "n09959658", "n10284871", "n02358712", "n12402840", "n04362972", "n12076852", "n10637483", "n03783430", "n10167565", "n03985441", "n12220496", "n02017725", "n03604156", "n11834272", "n11552976", "n11678010", "n12312728", "n03322704", "n12338979", "n12696492", "n12295033", "n10714195", "n10087434", "n13061704", "n09772930", "n09691604", "n10315561", "n10122531", "n03122295", "n09624168", "n10298202", "n10121714", "n11817160", "n10305802", "n12781940", "n10528148", "n12285512", "n01961985", "n02538406", "n11735053", "n10308168", "n04569822", "n04597309", "n02849885", "n09917593", "n09787765", "n11751974", "n12549799", "n10114550", "n02331309", "n10472129", "n11824146", "n03595523", "n04390977", "n02150482", "n04088229", "n12870891", "n10401331", "n04261868", "n11986511", "n04518343", "n03365231", "n12843970", "n03998673", "n02981198", "n02535759", "n00454855", "n12846335", "n12385566", "n12098524", "n10450161", "n11873612", "n03356858", "n02170738", "n01731137", "n03674731", "n02859343", "n03550420", "n03082450", "n12009792", "n09782167", "n09728285", "n10384392", "n12416073", "n10000459", "n03529175", "n11812094", "n03729482", "n03824589", "n09967555", "n10578656", "n12270027", "n10229883", "n02662993", "n02801450", "n02581957", "n10302576", "n04047834", "n01989869", "n01848840", "n04491312", "n10788852", "n10020890", "n02742194", "n11822300", "n11795580", "n03130066", "n11934616", "n03614383", "n01574560", "n09838295", "n03346455", "n02525382", "n11898639", "n12909614", "n10505347", "n05244755", "n02898369", "n09248153", "n11977660", "n09993651", "n03717285", "n02613181", "n12988572", "n09760913", "n02800497", "n03161893", "n10759151", "n10721819", "n12112337", "n12518013", "n02340640", "n13223710", "n10500824", "n03708425", "n12075830", "n10680609", "n12084400", "n09727440", "n03432509", "n11676743", "n03473966", "n04101860", "n12576323", "n12832822", "n03214582", "n12718483", "n10316527", "n12009420", "n02213663", "n10522759", "n02760298", "n12628705", "n09826204", "n03042139", "n12336973", "n12331655", "n03247351", "n12509665", "n12315999", "n10733820", "n02031298", "n02360282", "n04082710", "n10048367", "n02795670", "n10023264", "n02308471", "n12554526", "n08659331", "n13182338", "n11767354", "n02902079", "n10507692", "n03736470", "n04432203", "n12116058", "n09736798", "n03228365", "n12593122", "n11794519", "n12161285", "n10056719", "n10113869", "n12757668", "n12386945", "n02413917", "n02901793", "n12754311", "n01541102", "n09632518", "n13215258", "n12731835", "n03086183", "n09911226", "n03805374", "n10761326", "n04542329", "n12178896", "n12810007", "n02333819", "n12754648", "n04467899", "n02291572", "n11684499", "n02824319", "n02820675", "n03719560", "n02333546", "n03629643", "n02370137", "n09680908", "n12691661", "n12352844", "n11936448", "n12275888", "n11614039", "n11753143", "n12478768", "n12018188", "n11625632", "n01457407", "n12189779", "n03750206", "n10741367", "n08560295", "n10049363", "n04228422", "n12555859", "n10717055", "n04202142", "n02855925", "n04414319", "n04135315", "n01455317", "n02244515", "n10672662", "n04593077", "n10332861", "n11704093", "n02570484", "n09752519", "n12460697", "n09391774", "n04541987", "n02477028", "n02589623", "n01452345", "n03643253", "n04506688", "n10020533", "n01455461", "n09833536", "n04612159", "n12052267", "n12891469", "n09785659", "n03968293", "n12309277", "n12865824", "n11644872", "n09445008", "n13237508", "n03440216", "n03410022", "n11748811", "n03136504", "n01801672", "n12358293", "n04042076", "n13147918", "n03857291", "n03638743", "n10187491", "n02520147", "n02433729", "n10069981", "n10724570", "n04396226", "n02783324", "n10153865", "n02637977", "n10568608", "n02967540", "n10793570", "n03115014", "n04067231", "n10177150", "n09869447", "n03552449", "n11907100", "n12868880", "n02336641", "n03765128", "n01793340", "n01793435", "n03002555", "n04213530", "n12947756", "n11884384", "n01812662", "n01447331", "n03277004", "n03056215", "n10030277", "n11980682", "n04260589", "n10586166", "n01470733", "n03293095", "n10704238", "n01451115", "n01880473", "n03571439", "n02240517", "n10010062", "n11622184", "n10080869", "n03826039", "n10353016", "n03961828", "n09758885", "n04065909", "n02866386", "n09846755", "n12602612", "n11736362", "n10082423", "n03455802", "n03254737", "n12114590", "n02630615", "n12104501", "n12085267", "n02299378", "n12545635", "n12875269", "n12321669", "n09895902", "n11619687", "n11654293", "n10038119", "n06255081", "n07737594", "n10289766", "n02726017", "n02334728", "n04309049", "n02922292", "n09850760", "n10338391", "n03270695", "n01595624", "n11749112", "n10758949", "n02856362", "n02050313", "n11991549", "n02147328", "n04563020", "n06267991", "n12753762", "n04304375", "n09730824", "n03237839", "n03031756", "n03998333", "n11626409", "n04269270", "n04155457", "n12492682", "n10042845", "n02241008", "n02352290", "n04059298", "n04004099", "n01791107", "n02600298", "n02645953", "n03231368", "n03643737", "n12722071", "n13234857", "n03382104", "n10126708", "n03521675", "n04594919", "n03466839", "n09754217", "n12169099", "n12458550", "n12581110", "n12946849", "n12325787", "n04439585", "n09951070", "n03658858", "n02434712", "n12186352", "n09893191", "n10048117", "n09199101", "n12368028", "n11923174", "n03407865", "n04198722", "n03622526", "n09665545", "n03707766", "n02592371", "n12783316", "n10119609", "n10351064", "n12844939", "n12648196", "n03669886", "n11997969", "n13146403", "n03905730", "n11937278", "n02759257", "n05258051", "n10181547", "n11923397", "n12943912", "n10679503", "n12858150", "n03155915", "n03881534", "n04297098", "n12235479", "n09769525", "n11708658", "n12257725", "n03358380", "n01800195", "n10238272", "n03041810", "n12670962", "n12223160", "n12640081", "n12295237", "n03351151", "n06274921", "n00444340", "n03500457", "n12850168", "n10263790", "n09655213", "n12422129", "n02845985", "n03288003", "n01904806", "n10158506", "n04025633", "n12685431", "n10343449", "n12903964", "n02015357", "n00446493", "n10603528", "n10525134", "n10548681", "n09956578", "n13196369", "n02470238", "n12038208", "n12394118", "n11835251", "n11775340", "n04090781", "n12548804", "n03627954", "n02736396", "n11944751", "n10233248", "n10166189", "n11678299", "n09309046", "n01979874", "n12414159", "n03521899", "n03474352", "n09697986", "n10768148", "n09228055", "n13132656", "n04262161", "n12909917", "n13223843", "n03722007", "n02425228", "n04582205", "n10682713", "n09903501", "n09230041", "n10633298", "n03251280", "n04290079", "n12004547", "n10186350", "n02136103", "n11646517", "n02183507", "n03154745", "n03841666", "n04053677", "n10283546", "n09676884", "n12675876", "n03415486", "n10712835", "n04005912", "n03493792", "n03707372", "n11919761", "n04250850", "n02340930", "n02310149", "n12341931", "n04558199", "n01990007", "n10312287", "n11762927", "n03666362", "n12753573", "n10499631", "n03802007", "n11705776", "n12449784", "n12352287", "n02925385", "n12780563", "n12987423", "n12915811", "n11895714", "n02762725", "n03321954", "n02947212", "n12029039", "n02475078", "n04131113", "n02696246", "n01680983", "n03903290", "n10353355", "n00523513", "n09270657", "n13143758", "n12777436", "n12194147", "n12238756", "n12489046", "n12675299", "n09843716", "n03859000", "n03694196", "n01712008", "n09923186", "n02353172", "n10146104", "n09945603", "n03642144", "n10277912", "n10583387", "n10500942", "n02418465", "n09968845", "n04012665", "n03837606", "n12812235", "n12112609", "n02818135", "n02899439", "n01999186", "n11608250", "n10062042", "n12695144", "n09617435", "n03797062", "n12648693", "n02537319", "n12214789", "n10586444", "n12318965", "n13181244", "n03512452", "n10655730", "n09971385", "n11808721", "n11846425", "n04409625", "n10540656", "n12283147", "n12636224", "n02390015", "n12142085", "n12643313", "n12614477", "n12428747", "n03606106", "n02336826", "n13193269", "n03442597", "n02199170", "n03063485", "n02910701", "n02076402", "n12563702", "n04412300", "n10338231", "n10755394", "n07740342", "n02815749", "n10787470", "n04333129", "n10646780", "n04533802", "n02825961", "n04039209", "n12655605", "n10137825", "n10142537", "n04335209", "n01979269", "n04375775", "n12181352", "n12261808", "n01468712", "n10164492", "n12244650", "n02385676", "n03168107", "n12441552", "n12870682", "n12733870", "n11792742", "n11850521", "n00476389", "n02681392", "n04573937", "n02851939", "n01891274", "n02162561", "n10536274", "n11932745", "n11882074", "n12596709", "n03938037", "n04172342", "n12744387", "n10357737", "n11705171", "n10508141", "n09750891", "n01982068", "n03674270", "n10328123", "n03500209", "n01469103", "n03132776", "n12472024", "n10417843", "n04111962", "n02831998", "n12108871", "n10703480", "n10091450", "n02746978", "n01451863", "n12959074", "n10576223", "n02991048", "n10571907", "n09233603", "n10721124", "n11722466", "n13134302", "n12448361", "n02313008", "n03187268", "n01540566", "n03292736", "n13033396", "n02140268", "n12137954", "n10597889", "n04071263", "n02285548", "n09832978", "n10494373", "n02741475", "n12515711", "n04570214", "n03426462", "n13035925", "n02189670", "n10683675", "n03344784", "n10182190", "n12082131", "n10722965", "n12165384", "n10686885", "n13154388", "n12218274", "n09635973", "n02878107", "n10284064", "n02650413", "n02219015", "n13212559", "n10150794", "n12583681", "n13111174", "n09828216", "n03082280", "n13108131", "n07759816", "n11993675", "n03554645", "n11794139", "n11724109", "n10483890", "n10371052", "n09961469", "n03491032", "n03321563", "n01967094", "n01844551", "n10082997", "n11744011", "n02473857", "n10237556", "n04023119", "n02787269", "n12527081", "n03062651", "n09944022", "n03618101", "n03015149", "n12560282", "n07742224", "n12285705", "n10302905", "n12327022", "n12229651", "n10355449", "n13230190", "n02472987", "n11945367", "n10134178", "n11964446", "n10127689", "n02834027", "n13209270", "n10591811", "n02594250", "n09421031", "n10041887", "n09780828", "n10088200", "n10110731", "n12511488", "n11735570", "n11829922", "n02030224", "n12068615", "n03076708", "n10538853", "n10245639", "n12074867", "n03558007", "n03071288", "n04215588", "n06591815", "n02614140", "n02940385", "n03448696", "n04366832", "n10517283", "n09951274", "n13033879", "n02656969", "n03338287", "n12642435", "n13085113", "n03340923", "n12282737", "n12573911", "n10300500", "n01812337", "n10058962", "n04422727", "n12893463", "n03361109", "n04427559", "n02139671", "n11919975", "n12777778", "n11731659", "n11762433", "n03008177", "n10762212", "n10550369", "n12604639", "n10054657", "n04001132", "n09695132", "n12119717", "n13171210", "n12048399", "n12762896", "n12051792", "n12425281", "n02469248", "n10585077", "n02968074", "n10097477", "n02436645", "n04240867", "n10063635", "n12022821", "n12829975", "n11985321", "n12845908", "n10458356", "n09793352", "n04528079", "n09995829", "n12316572", "n09674412", "n10164025", "n03422771", "n09703485", "n12827537", "n03586219", "n10592049", "n13098515", "n04168541", "n12828379", "n10693334", "n02815950", "n03435991", "n03408444", "n13145250", "n09821831", "n10482587", "n10172080", "n03892425", "n12766595", "n02987492", "n10241024", "n05526957", "n10464542", "n00466880", "n12191240", "n00442847", "n02478239", "n10050880", "n03323211", "n12901724", "n09754633", "n09274152", "n03986704", "n01732989", "n02359047", "n10702167", "n12371202", "n02855793", "n02715513", "n04077889", "n12704041", "n02141306", "n10092643", "n12203529", "n09692915", "n13186388", "n02695762", "n11646167", "n12589687", "n10051975", "n12549420", "n02272871", "n10336904", "n10513823", "n04175574", "n12274630", "n04343630", "n04457638", "n07621618", "n11697560", "n10067600", "n13136781", "n12557556", "n03408054", "n03336282", "n09865672", "n03981094", "n12955414", "n09720702", "n03470387", "n12189987", "n02289988", "n03844815", "n10728233", "n12412606", "n12184468", "n03512030", "n03263640", "n12228689", "n02888429", "n04469684", "n03097535", "n11718681", "n12726159", "n01724840", "n12827907", "n02885462", "n12151170", "n06415688", "n03856465", "n10700201", "n12485653", "n09931418", "n02562315", "n04002629", "n01781698", "n13102648", "n09864632", "n10332385", "n03730655", "n04147916", "n12641007", "n01835276", "n12141385", "n10230216", "n12934479", "n10010864", "n13129078", "n12855886", "n03759243", "n01837526", "n10121800", "n09712696", "n12552893", "n02542017", "n04421258", "n03016609", "n09352849", "n01651487", "n12346986", "n02701260", "n12200504", "n11837562", "n13030616", "n03878828", "n10069296", "n03617594", "n03062798", "n03204134", "n04042358", "n02248887", "n10471732", "n10727458", "n03724176", "n12333771", "n04156040", "n02957862", "n04393913", "n02884225", "n11613459", "n01588002", "n10293332", "n12761905", "n03038685", "n03066232", "n03635668", "n10098517", "n13137951", "n02599557", "n03839424", "n10280034", "n12285049", "n09433312", "n02826459", "n12642200", "n02513248", "n02825153", "n02644360", "n10643937", "n12447891", "n02216740", "n03496183", "n11648039", "n10227166", "n03271376", "n09607903", "n12887713", "n02738449", "n11715430", "n01594787", "n02292085", "n11818069", "n03905947", "n12225222", "n09493983", "n13186546", "n03195959", "n10199251", "n09918248", "n03949317", "n12159555", "n02311617", "n09749386", "n11808299", "n10495421", "n10568915", "n04592356", "n07742415", "n04022434", "n04229620", "n12199790", "n09681234", "n02548884", "n02731398", "n04037220", "n07760395", "n09457979", "n10769084", "n11844371", "n12926689", "n09731343", "n13179056", "n02507148", "n12794367", "n03768916", "n12656369", "n07756951", "n09881265", "n13069224", "n12545865", "n11532682", "n02964295", "n12811027", "n02896949", "n04493259", "n09629752", "n10431625", "n10444194", "n04459243", "n03905361", "n12173912", "n02430559", "n12278865", "n02979836", "n10051761", "n12704343", "n10538629", "n13160365", "n09901786", "n13207572", "n12143405", "n04608809", "n12639910", "n00480211", "n12344837", "n09918867", "n12102133", "n10204177", "n12886402", "n12401335", "n01803893", "n01702479", "n12577362", "n11811059", "n09792125", "n12106323", "n12574320", "n12297507", "n01598074", "n09619452", "n12497669", "n03607659", "n12747120", "n10573957", "n04039041", "n12470512", "n09674786", "n10246703", "n10334461", "n04575723", "n10496393", "n11969166", "n01577035", "n09953350", "n10263146", "n12919195", "n03521076", "n10145480", "n03145843", "n12730544", "n00440382", "n04239218", "n12650556", "n01913440", "n04108999", "n12433952", "n12516165", "n04080454", "n12336586", "n10679174", "n12389130", "n10109662", "n02957252", "n03142099", "n12018271", "n10039946", "n10590239", "n03309465", "n12432574", "n10441124", "n12800586", "n12787364", "n11877473", "n12544240", "n12295796", "n12306270", "n12394328", "n10087736", "n03825913", "n12267265", "n02403820", "n03519226", "n11985053", "n02505238", "n12353754", "n01996280", "n01597737", "n07752664", "n12409840", "n04267246", "n09866922", "n12157179", "n12961536", "n09961198", "n12402348", "n03854506", "n03073384", "n03283827", "n09779124", "n01476418", "n12987535", "n10400108", "n02985137", "n12199266", "n04611795", "n10171219", "n12920955", "n03436656", "n09726621", "n01568132", "n12750076", "n10147935", "n02632494", "n12477983", "n13132756", "n10303037", "n10369955", "n10497135", "n03296217", "n10140051", "n02635154", "n01839750", "n12554029", "n11552133", "n01853666", "n02299157", "n11943133", "n12245695", "n12724942", "n12385429", "n02524202", "n02689819", "n13031323", "n04448185", "n10438172", "n12189429", "n11815918", "n12104238", "n11935794", "n03092314", "n13210350", "n12071259", "n02432983", "n04261369", "n12957608", "n02652132", "n03409393", "n15060688", "n02984469", "n03361297", "n03424204", "n03270165", "n11611087", "n03360300", "n02564270", "n03218446", "n11777080", "n09871867", "n03643907", "n03054901", "n10336411", "n12775717", "n03333711", "n11611561", "n11549245", "n12181612", "n09756961", "n03864356", "n02522866", "n12898342", "n03995265", "n03138344", "n02661017", "n04422875", "n09660240", "n04339062", "n07742605", "n12534862", "n10306004", "n02299846", "n10248008", "n04532504", "n09919451", "n03005033", "n12121033", "n04505345", "n02971691", "n02378541", "n03206405", "n03528901", "n03063073", "n12278650", "n03194992", "n12873341", "n04499810", "n03443543", "n11741175", "n02658811", "n03043274", "n11851578", "n12015221", "n11737534", "n02339376", "n09815455", "n04190464", "n09851165", "n11964848", "n01790812", "n09411295", "n12812478", "n03782794", "n15062057", "n11759853", "n10168012", "n09806944", "n03555996", "n04503593", "n09971839", "n12649866", "n12159942", "n10467395", "n12765846", "n12983961", "n01732614", "n09917345", "n02573704", "n00449054", "n12135049", "n01646388", "n11752937", "n02213543", "n13123841", "n12251001", "n09990415", "n10180923", "n13209460", "n12537253", "n04454792", "n04610013", "n09454412", "n09656077", "n01575401", "n13177048", "n02297442", "n10433452", "n11625804", "n03548195", "n10360747", "n04614844", "n10365514", "n01912454", "n11882426", "n12991184", "n12116734", "n01564217", "n10499857", "n03784896", "n12840362", "n02782778", "n12990597", "n10506915", "n09633969", "n02278463", "n10246395", "n10091861", "n11779300", "n11828973", "n02525703", "n12110085", "n12240965", "n04419642", "n01964441", "n10326776", "n09736945", "n02667244", "n10139077", "n12110778", "n04394031", "n10243872", "n03930229", "n12350032", "n00470966", "n02990373", "n12139921", "n02389943", "n03192907", "n03399677", "n10530571", "n09456207", "n02752199", "n11548728", "n00448748", "n03485309", "n11752798", "n03480579", "n10559996", "n09954355", "n12730370", "n10502329", "n10345100", "n10524223", "n11660300", "n11686912", "n12470092", "n04325041", "n12298165", "n04390483", "n07750736", "n02664285", "n02147173", "n09726811", "n12899752", "n02586238", "n03778459", "n04115802", "n11806369", "n04435180", "n11878633", "n13118330", "n02289307", "n02976552", "n12549005", "n04022708", "n03167153", "n09636339", "n01552034", "n03999621", "n09958292", "n02910964", "n04232437", "n12335664", "n10498816", "n10753182", "n12368451", "n03082656", "n03082127", "n10252075", "n03070059", "n09861599", "n12795555", "n03953020", "n10313441", "n10645223", "n10586265", "n01458746", "n12866002", "n10553140", "n10753989", "n04209613", "n12399656", "n09955406", "n10382480", "n03685486", "n11599324", "n02645691", "n12702124", "n02980625", "n11809271", "n12243693", "n03924532", "n03976105", "n06276697", "n12407222", "n03268311", "n02555863", "n09837459", "n12857204", "n10574311", "n03492087", "n12665659", "n12335937", "n09744834", "n06267564", "n03775636", "n10654827", "n10711766", "n03652100", "n10371221", "n03295928", "n12228387", "n04332074", "n09617696", "n02296276", "n12198793", "n12507379", "n10437137", "n02261419", "n03887899", "n12430471", "n09475925", "n03049782", "n10433737", "n09303528", "n03967270", "n10306496", "n04245847", "n10559508", "n10097842", "n09976728", "n10719036", "n02561514", "n02687682", "n10281896", "n04278447", "n03908111", "n12527738", "n03039493", "n02890513", "n09652149", "n02686227", "n03834604", "n10421470", "n03339296", "n01746952", "n09830759", "n10190122", "n12500309", "n10050043", "n10240235", "n03814817", "n10191388", "n09878921", "n04231272", "n09981278", "n01673282", "n04113968", "n04101375", "n01615703", "n01897426", "n10093818", "n12758014", "n02578771", "n09748101", "n12306938", "n03410938", "n12907671", "n03019685", "n12907857", "n12123648", "n04130566", "n13177529", "n01493146", "n05263183", "n12870535", "n03087521", "n12785724", "n03033986", "n12119099", "n12091953", "n12273939", "n11899921", "n02328429", "n02972934", "n12466727", "n01967963", "n03090437", "n10442417", "n12078172", "n09894445", "n03332989", "n12038038", "n12050533", "n02838577", "n04095938", "n03989447", "n04367371", "n13184394", "n02961544", "n01527917", "n04506994", "n09610405", "n11966385", "n12251740", "n10705615", "n11935953", "n10657306", "n13182937", "n04324120", "n14977188", "n12161577", "n12961393", "n04577567", "n12373100", "n12960378", "n04470741", "n03144156", "n09613690", "n07751737", "n10753061", "n12764507", "n03391613", "n12793494", "n13066448", "n03868044", "n09771435", "n04243251", "n02538562", "n10621400", "n12720200", "n13067330", "n10437698", "n03683708", "n03626272", "n02705201", "n11774513", "n12616996", "n02047045", "n12261359", "n11771746", "n10665302", "n02772554", "n09638875", "n11657585", "n10060352", "n12725521", "n12127768", "n04343511", "n12088223", "n10368291", "n10093475", "n03842585", "n11632167", "n10512201", "n02251593", "n11955040", "n10728117", "n12068432", "n03207305", "n10160188", "n12664710", "n10533983", "n03694639", "n12768809", "n02050442", "n02680512", "n12528549", "n09738400", "n12710295", "n10060175", "n12920204", "n01444339", "n04393095", "n13205058", "n02732572", "n10420277", "n10061882", "n10323999", "n11710658", "n09722817", "n10174253", "n10074735", "n12104734", "n12143676", "n11609684", "n03542860", "n11627512", "n03156405", "n03036469", "n03572107", "n11685621", "n12861541", "n03505383", "n02310717", "n03011355", "n13121349", "n02046939", "n09923003", "n13096779", "n10147262", "n04242315", "n10590452", "n12657755", "n12837803", "n10657835", "n04498873", "n12495895", "n10478462", "n09715303", "n02513939", "n03405111", "n11901597", "n00467719", "n03235180", "n03899612", "n10555059", "n11934463", "n02380745", "n03838298", "n02432511", "n12405714", "n11733548", "n02094721", "n01317089", "n11876803", "n04313503", "n01750167", "n12935609", "n12277150", "n04358256", "n00450700", "n03834472", "n02539424", "n12507823", "n03838748", "n12715914", "n02260863", "n10432875", "n03350204", "n03338821", "n12262185", "n11990627", "n04286960", "n02349390", "n02404432", "n04498389", "n04268565", "n12582231", "n04000592", "n03462972", "n00471437", "n03781467", "n12941536", "n10009162", "n10235269", "n03514340", "n12388143", "n03566193", "n01993830", "n01893164", "n02644665", "n03681813", "n10486236", "n09429630", "n12267133", "n11866706", "n10057271", "n03043693", "n10707134", "n04299370", "n12079963", "n12441183", "n07461050", "n10672371", "n04142175", "n09719309", "n09750770", "n10560637", "n11617878", "n09892262", "n11766189", "n12263588", "n02297938", "n09931165", "n04172230", "n11765568", "n11951511", "n01705934", "n12655062", "n02770721", "n12600267", "n09899782", "n11927740", "n11624192", "n04107598", "n10598904", "n04123740", "n12897999", "n03816136", "n11773987", "n12428242", "n02750320", "n03500389", "n03368048", "n02757927", "n04003241", "n09693244", "n10539160", "n10247358", "n09670521", "n04479823", "n02069974", "n10308653", "n00445055", "n04593376", "n12160125", "n12236546", "n12054195", "n04543996", "n10755164", "n04051549", "n04132465", "n04240752", "n11807525", "n02350105", "n02176747", "n12409470", "n01925916", "n12818346", "n03307037", "n02450829", "n09616922", "n09707289", "n06263609", "n09729156", "n12174926", "n12511856", "n12703856", "n09790482", "n04381724", "n03556811", "n02675522", "n12866635", "n12294871", "n03618797", "n12981086", "n10792506", "n12646605", "n12539306", "n12557064", "n01565345", "n02833793", "n11910666", "n02967626", "n04421740", "n12286826", "n04201064", "n11816121", "n11928352", "n12404729", "n03185868", "n04237174", "n13044375", "n12242850", "n03174731", "n01586020", "n10785480", "n00439826", "n02416820", "n10384214", "n02427576", "n04133114", "n09905530", "n10349243", "n01651778", "n12754174", "n12447581", "n03994297", "n12243109", "n12005656", "n04348359", "n11918473", "n12852234", "n12246773", "n02724722", "n05467054", "n09741999", "n04148579", "n11907405", "n10505613", "n10245863", "n12351091", "n09224725", "n10405540", "n12308112", "n03665924", "n13201969", "n09944160", "n12053962", "n12091377", "n10052694", "n09724785", "n12639736", "n10236521", "n09901921", "n12643113", "n04295081", "n04207343", "n02667693", "n12658846", "n12705458", "n10481167", "n03284886", "n10354265", "n12528974", "n10144338", "n12273515", "n01577659", "n02836900", "n12196527", "n12857779", "n13194212", "n02800940", "n12336333", "n12365900", "n10106387", "n10759331", "n03121298", "n04155177", "n09741331", "n12723062", "n10103155", "n05244421", "n02370525", "n10363445", "n07757602", "n12204032", "n10689306", "n09624559", "n10143172", "n12560621", "n01702256", "n12186554", "n11976933", "n11621029", "n12635744", "n11865071", "n12768369", "n10345015", "n02628062", "n02379743", "n13063514", "n03429137", "n13050397", "n10680796", "n10548419", "n02850060", "n12310638", "n04475900", "n04230707", "n09698644", "n12939479", "n03036701", "n09694664", "n10681557", "n04310507", "n13201566", "n10298912", "n03219966", "n11953884", "n12232280", "n04378489", "n02660519", "n09295210", "n04020298", "n03790755", "n00483508", "n11710827", "n11710393", "n02430045", "n10091651", "n10576316", "n02768433", "n03142325", "n01749244", "n02523110", "n04240434", "n11935469", "n11652217", "n12684379", "n03615655", "n10235385", "n12741222", "n13091774", "n04539203", "n04401680", "n12296735", "n10028541", "n04022866", "n10561736", "n03539433", "n12729315", "n04491769", "n05266096", "n12580012", "n09945021", "n01500476", "n01647466", "n09842528", "n12179632", "n02953455", "n04546595", "n02041875", "n10370381", "n12395906", "n10792335", "n12003167", "n12145477", "n09994878", "n03850245", "n03938725", "n09403211", "n10134982", "n09783884", "n10331098", "n03353951", "n03021228", "n11701302", "n04438507", "n04603399", "n12105981", "n09958447", "n12655498", "n04330189", "n12569851", "n09376526", "n09930628", "n10485883", "n03554375", "n01956764", "n09920106", "n02416104", "n02952585", "n03503718", "n12422559", "n02350357", "n01456756", "n12219668", "n12295429", "n01780426", "n03460455", "n04043168", "n01564394", "n03348142", "n00443692", "n12641180", "n10362319", "n02290340", "n02935017", "n02556373", "n12464649", "n12655726", "n12698435", "n12927758", "n02395694", "n03504293", "n12080588", "n09742315", "n09938080", "n10478827", "n03389983", "n02428508", "n12746884", "n03252231", "n11798688", "n12338146", "n12301766", "n13898207", "n12488709", "n13145040", "n03897130", "n10425946", "n12646950", "n01828096", "n12572546", "n10135297", "n12853080", "n10025635", "n03639077", "n00448466", "n12782530", "n11982545", "n11646694", "n11955532", "n09720842", "n13173882", "n10243137", "n01588725", "n02524524", "n03024333", "n11878283", "n02406432", "n02377388", "n12852428", "n03266195", "n04601938", "n12505253", "n10023656", "n12062105", "n01689081", "n10803031", "n10748620", "n11901977", "n12446519", "n04446162", "n10724132", "n00480885", "n09637339", "n02258629", "n02745492", "n11853079", "n02930645", "n03682380", "n00464277", "n04115456", "n12887293", "n02821627", "n10342893", "n04262678", "n02786736", "n02516188", "n00481938", "n10524076", "n10360366", "n09784160", "n12268246", "n12222900", "n02859557", "n10482054", "n03643491", "n02038466", "n04404817", "n11850918", "n13119870", "n03487331", "n12562785", "n12333053", "n04001265", "n09905185", "n12462582", "n11849871", "n04307767", "n04083309", "n09245515", "n10274318", "n04079933", "n10660128", "n04211970", "n11741350", "n10359422", "n09762011", "n02933340", "n10171567", "n12902466", "n04551055", "n12785889", "n02633977", "n03765561", "n12662772", "n09805475", "n03552001", "n09672590", "n10074249", "n09723944", "n04174234", "n03517509", "n12218490", "n03257065", "n12913524", "n13206817", "n10744078", "n10185483", "n13208302", "n04313628", "n12521394", "n03321103", "n12256920", "n11629047", "n12572858", "n10380126", "n04365751", "n02141713", "n03949145", "n10526534", "n14908027", "n04595028", "n02579303", "n01492860", "n02049532", "n04057846", "n01890144", "n11694300", "n03288886", "n02354320", "n01600341", "n10588965", "n02048115", "n10261862", "n09951616", "n03239054", "n02601921", "n12803226", "n11760785", "n11922661", "n04559994", "n10105733", "n10716576", "n02385776", "n03602194", "n10267166", "n12429352", "n10262445", "n04550676", "n10679723", "n11951820", "n13147532", "n03718581", "n02283201", "n10152763", "n11622368", "n02794664", "n04060647", "n02660091", "n02148991", "n02587051", "n03581897", "n11869351", "n12200905", "n12755727", "n12830568", "n03035252", "n01661592", "n03168774", "n04445154", "n12726357", "n10131590", "n02377603", "n03498441", "n12077244", "n03663433", "n02385214", "n09929577", "n00447540", "n04542595", "n12824053", "n12140511", "n02183857", "n12775393", "n03680734", "n09981939", "n09924106", "n10314182", "n02737660", "n12981301", "n10195593", "n02431785", "n03958338", "n02963987", "n03098688", "n03252787", "n09737050", "n11772879", "n12194613", "n04461437", "n09953615", "n11762018", "n04040373", "n12531328", "n12281788", "n01576076", "n03436772", "n02203152", "n10386196", "n12071477", "n09835153", "n10778148", "n10747965", "n01551300", "n02315487", "n03711044", "n01792955", "n03180865", "n02332755", "n12805146", "n02597972", "n10212501", "n12127575", "n03897634", "n01791463", "n11961871", "n13132034", "n04089152", "n03527565", "n12590600", "n02889996", "n03451365", "n03369866", "n01821554", "n03857026", "n12383737", "n10094320", "n12133151", "n10758337", "n12769219", "n03799240", "n01948573", "n10130877", "n12698598", "n03984234", "n11979354", "n12160857", "n12506991", "n09866115", "n04314522", "n12866968", "n02672152", "n03757604", "n12703383", "n12078451", "n10311661", "n12239880", "n04102872", "n03396074", "n10409459", "n01958038", "n09724234", "n10588357", "n10329035", "n04338963", "n12862512", "n03470005", "n09959142", "n02738978", "n12467197", "n03621377", "n03103396", "n09889170", "n03960490", "n01671125", "n12001294", "n03947466", "n10094584", "n11726269", "n04368496", "n12678794", "n12458713", "n12926480", "n10489426", "n10290919", "n10568358", "n04493109", "n04555291", "n01502101", "n11924445", "n03256928", "n04084682", "n11723452", "n13143285", "n01947139", "n02682569", "n11723986", "n03727465", "n02593453", "n02966786", "n10195261", "n04280970", "n11879722", "n10803978", "n11750173", "n04097622", "n12242123", "n09787534", "n04250692", "n12322501", "n11978961", "n10493685", "n04308583", "n09994673", "n13205249", "n12286068", "n03835197", "n11626010", "n10077879", "n02850732", "n12847008", "n04368365", "n11978551", "n12714254", "n12288005", "n10396908", "n12076223", "n10328437", "n10013811", "n03441345", "n09643799", "n09239302", "n02931013", "n01971620", "n10659042", "n03726371", "n04261638", "n02306433", "n11940349", "n09720595", "n11849467", "n03496296", "n07774295", "n02405440", "n03914583", "n03333129", "n10155600", "n13133233", "n01555305", "n12291143", "n09910840", "n04595762", "n02922798", "n12400489", "n12180885", "n04560502", "n12330587", "n03967942", "n13151082", "n04558478", "n12957924", "n10465002", "n12435486", "n12477583", "n01565930", "n09432283", "n09668437", "n04439712", "n09699642", "n01317294", "n12953206", "n11956850", "n02284224", "n09704057", "n10615179", "n03412220", "n13215586", "n02710201", "n09915651", "n04120842", "n12861345", "n03589513", "n03710937", "n10496489", "n10693235", "n09990777", "n03577090", "n01581874", "n09778927", "n04393301", "n06266878", "n11742878", "n11856573", "n12413419", "n11851258", "n12521186", "n09653438", "n03284743", "n12851469", "n03422589", "n03366721", "n11858814", "n12580654", "n12817855", "n12454705", "n02065263", "n13042316", "n12770892", "n03964495", "n04094250", "n03141455", "n12595699", "n09934774", "n12932706", "n01481331", "n02245443", "n04093915", "n02430643", "n02988679", "n12768933", "n07752602", "n12195734", "n09723819", "n01912809", "n02358584", "n03389611", "n03149810", "n13144084", "n09947127", "n12757930", "n10506544", "n03777126", "n01477525", "n04113641", "n02294097", "n09294877", "n11795049", "n10140783", "n09836343", "n12523850", "n04561010", "n01972541", "n10562135", "n04396902", "n04316498", "n12775919", "n02793296", "n02474282", "n12601494", "n13141564", "n09400987", "n04503499", "n11868814", "n11981192", "n04085873", "n06254669", "n12812801", "n03885535", "n09763784", "n10160412", "n11650160", "n02591911", "n02944826", "n03822656", "n03126090", "n02171164", "n12070712", "n10738670", "n12596345", "n01543936", "n09924313", "n03109253", "n10181878", "n03399579", "n03931885", "n01637338", "n03438071", "n04009801", "n10101981", "n13154841", "n10628644", "n12002651", "n02838958", "n01827793", "n12382875", "n12130549", "n12416423", "n01472502", "n04308915", "n01649556", "n01973148", "n04124370", "n12249294", "n11936864", "n12522678", "n01841679", "n04047139", "n12231192", "n12528768", "n12498055", "n01567133", "n03012373", "n09946814", "n11990920", "n03616763", "n04501281", "n10118743", "n02046759", "n03326475", "n10577820", "n10061043", "n09662951", "n12362274", "n01573360", "n12925583", "n02431122", "n09351905", "n12369066", "n12779603", "n03941887", "n03421768", "n04087432", "n09741816", "n13214217", "n02620578", "n13228536", "n03585073", "n13032618", "n07772413", "n10474064", "n01807105", "n04243142", "n02742322", "n03199488", "n10727171", "n03698123", "n09700964", "n10420649", "n10602985", "n10645017", "n02650050", "n01684741", "n13157481", "n12378753", "n01438581", "n10313239", "n03968728", "n12019827", "n05260240", "n11621727", "n10708292", "n10451858", "n12970193", "n04019881", "n12666965", "n09797742", "n03031152", "n01790304", "n12648424", "n01822300", "n12370174", "n10628097", "n03935883", "n09997622", "n04144241", "n03143754", "n12131550", "n12062781", "n11658544", "n02861777", "n11893916", "n02308735", "n03507963", "n04264485", "n02676938", "n12741586", "n01919385", "n12427757", "n02715229", "n11840764", "n09826605", "n04096066", "n10654015", "n12374418", "n04394421", "n02412787", "n02873839", "n12938667", "n09444783", "n10438842", "n12096395", "n04016684", "n01903498", "n12180168", "n13064111", "n03024518", "n03637027", "n11610823", "n10074841", "n12663804", "n12945177", "n01860864", "n03412058", "n12843557", "n12779851", "n11887476", "n02519686", "n04486322", "n04119751", "n10804287", "n01792042", "n12872458", "n01699040", "n04449290", "n12346578", "n12113323", "n13132940", "n04236377", "n13208965", "n03555862", "n12640284", "n12912274", "n10791890", "n04323519", "n10482921", "n04558804", "n04469813", "n12454556", "n12667582", "n13193143", "n12920521", "n02043808", "n09735258", "n03439348", "n03042384", "n03261395", "n12307240", "n02584145", "n04318892", "n12655245", "n09436444", "n01603953", "n10364198", "n02684515", "n01957335", "n02574910", "n09625401", "n10601362", "n07737081", "n06273207", "n03971960", "n11855553", "n02016816", "n03102516", "n04374521", "n11596108", "n03438661", "n12973443", "n02991302", "n02603540", "n10024362", "n12561169", "n10473562", "n03471347", "n03300216", "n03811965", "n09696763", "n04569063", "n02806088", "n10731013", "n02714315", "n09664908", "n03684224", "n02558206", "n11725973", "n05257476", "n13157971", "n09641578", "n02081798", "n03766697", "n02613572", "n11935877", "n03202760", "n12589841", "n03593222", "n01683558", "n01810700", "n10037385", "n09676021", "n11798496", "n01543632", "n10760622", "n12679023", "n04447156", "n03547229", "n12065316", "n02863426", "n02214773", "n11976511", "n03428226", "n03812924", "n04214282", "n12929600", "n03951068", "n12165170", "n12099342", "n10212780", "n03029925", "n11778092", "n03503477", "n11872658", "n12644902", "n02792409", "n04592465", "n09759501", "n04131015", "n11806219", "n01833112", "n12984595", "n02346170", "n12637485", "n12220019", "n02805283", "n11717577", "n12764008", "n09899929", "n10730728", "n03817522", "n03796974", "n12498457", "n03474779", "n03365592", "n03344305", "n04593629", "n09742101", "n12863624", "n02947818", "n09629065", "n09728137", "n02960352", "n01844746", "n02047614", "n13188268", "n09716933", "n02431628", "n12858987", "n10656223", "n11610047", "n13099833", "n12285195", "n01539272", "n02687992", "n03418158", "n01705591", "n10349750", "n03591116", "n03253886", "n09671089", "n11933387", "n01909788", "n04355821", "n09761068", "n12444898", "n06267893", "n10265281", "n04404997", "n01565078", "n09866661", "n13201423", "n04354487", "n10764622", "n03322836", "n09863936", "n02216211", "n10778044", "n11882237", "n12337391", "n10131815", "n12918991", "n01790171", "n10324560", "n10015215", "n10469611", "n02060889", "n04289576", "n11860208", "n12584191", "n09690621", "n12945549", "n12360684", "n11853813", "n12276872", "n03596285", "n02575325", "n12623211", "n10663549", "n00467320", "n13185269", "n03403643", "n12234669", "n12774641", "n09753348", "n11790089", "n04519887", "n10374849", "n13127843", "n04213105", "n03315805", "n03409920", "n10466198", "n10291469", "n04455652", "n12656909", "n12732756", "n10300829", "n12122725", "n12125183", "n11772408", "n11652966", "n10347446", "n11547562", "n12727729", "n01962506", "n10500603", "n12084555", "n09849167", "n03840327", "n10221520", "n12117326", "n03213826", "n12630999", "n03951800", "n04478657", "n10077106", "n12142357", "n12434985", "n10729330", "n02909285", "n01470895", "n12810595", "n02236355", "n00445226", "n01612476", "n04004990", "n09618760", "n10720453", "n01317391", "n11707827", "n12591351", "n03951971", "n02670186", "n02519148", "n12626878", "n12280060", "n11744471", "n02080146", "n12565102", "n02709101", "n12658308", "n09885059", "n02550203", "n02474777", "n12038898", "n03695616", "n10364502", "n11616260", "n12870225", "n04503073", "n02582721", "n01556182", "n12274863", "n12271643", "n04424692", "n02215161", "n03769610", "n11882636", "n01800633", "n11601177", "n10135129", "n10062594", "n04193883", "n11932927", "n13219833", "n10206629", "n10667709", "n01357507", "n12726670", "n11931540", "n12170585", "n03715275", "n10288964", "n13173132", "n09903936", "n02916065", "n12151615", "n03374649", "n12716400", "n13156986", "n02083780", "n01546921", "n02911485", "n04135024", "n03934656", "n09967967", "n03077616", "n09923418", "n00440218", "n04486934", "n10419630", "n12933274", "n02590702", "n12641413", "n10704886", "n09748889", "n12096563", "n06272612", "n12432069", "n09853645", "n10203949", "n11100798", "n02228697", "n12412355", "n02873623", "n02628259", "n02814338", "n03451798", "n02006063", "n10376523", "n04041408", "n12253229", "n03774461", "n03655470", "n13029760", "n10278456", "n03070193", "n03404449", "n02070174", "n03291741", "n10611267", "n12706410", "n09686401", "n12613706", "n11761202", "n12711984", "n10095869", "n12103894", "n10277815", "n12342498", "n11616852", "n11649150", "n03779884", "n02848921", "n02563182", "n02971579", "n12384375", "n04033801", "n01650690", "n02410011", "n09763272", "n02856013", "n10282672", "n10633450", "n12382233", "n10246317", "n03899100", "n03169176", "n12711182", "n03896628", "n07771405", "n11979527", "n11745817", "n11987126", "n12067433", "n03937835", "n01646648", "n12411461", "n02349847", "n03947343", "n01478969", "n01794651", "n02060411", "n12083847", "n02332156", "n12509476", "n02976455", "n12951835", "n00474881", "n03967396", "n03382413", "n10485298", "n12461673", "n09976024", "n12097396", "n09268007", "n09934488", "n03032453", "n10577710", "n10219453", "n11536567", "n12911079", "n12028424", "n11902982", "n09478210", "n13214340", "n10791115", "n12824735", "n04399158", "n09982152", "n12932173", "n01707294", "n01501641", "n10175725", "n09747191", "n01554448", "n03346135", "n02807731", "n01903346", "n02020219", "n10196404", "n03348868", "n03558176", "n02385002", "n12036939", "n09932508", "n03424862", "n10361296", "n12972136", "n10703336", "n12936155", "n03559373", "n03106898", "n09863749", "n02578928", "n02923129", "n04121342", "n10228468", "n03936269", "n12493868", "n03846772", "n12988341", "n01979526", "n04217387", "n03262248", "n10692883", "n12161056", "n03541696", "n03900194", "n00453126", "n02921756", "n12573256", "n11901452", "n11930994", "n12881913", "n10020670", "n09662038", "n02249515", "n13036804", "n12570703", "n04524142", "n11618290", "n09950728", "n11791341", "n11672400", "n00449295", "n10620212", "n10157128", "n01461646", "n12630763", "n02478875", "n10276477", "n03145384", "n02812785", "n12223569", "n04098260", "n02312325", "n02434190", "n03594148", "n01732789", "n02671780", "n12817464", "n12084890", "n09685233", "n11696450", "n12713358", "n11612235", "n12690653", "n13212379", "n12395289", "n09672725", "n10212231", "n10389976", "n13093629", "n10162194", "n02977936", "n10761190", "n13141797", "n09825096", "n11878101", "n11861641", "n10181445", "n04320871", "n12777892", "n09608709", "n01454545", "n02576223", "n09683757", "n12980840", "n10696508", "n03615790", "n09650729", "n11602478", "n12324388", "n02416880", "n03223923", "n10580437", "n12564613", "n07768068", "n10129338", "n12228229", "n03795758", "n03602790", "n02259708", "n02843276", "n09889691", "n09223487", "n01598988", "n00455076", "n01472303", "n09865162", "n12531727", "n12751675", "n02354621", "n10439727", "n04052757", "n12834190", "n12693352", "n09620078", "n02248062", "n13173259", "n11810030", "n12089320", "n10344774", "n12193665", "n02082190", "n04215153", "n12058822", "n10146816", "n11618525", "n12760875", "n04119230", "n02224023", "n07756641", "n12244458", "n09834699", "n12725738", "n10684146", "n05586759", "n12215210", "n10260473", "n03725869", "n04247736", "n09807075", "n03653583", "n12924623", "n11906514", "n12548564", "n02658079", "n03955941", "n00446311", "n04170384", "n10261511", "n04443164", "n11888061", "n00479076", "n12670334", "n03102371", "n04583888", "n12452836", "n10290813", "n02339282", "n11792029", "n10075693", "n02790823", "n01670802", "n10470779", "n11655592", "n11876432", "n12283542", "n03837698", "n02035402", "n10604275", "n04475749", "n01577941", "n01943087", "n09876701", "n10482220", "n12663023", "n04029647", "n03539678", "n09902851", "n04054361", "n12205460", "n07757511", "n12286197", "n11959632", "n02381609", "n01536035", "n03165466", "n10306279", "n09844457", "n13178707", "n10265801", "n04307986", "n02968333", "n12744142", "n13177768", "n13133932", "n11957678", "n01539925", "n03829340", "n04189651", "n03823906", "n12880638", "n12109827", "n02841506", "n12270741", "n12911440", "n04028074", "n01536780", "n12640435", "n10375402", "n10167152", "n12117695", "n12988158", "n12453018", "n11994150", "n12374862", "n03551395", "n10276045", "n03966582", "n12450607", "n12698027", "n12897788", "n03569494", "n03675235", "n10775003", "n12546420", "n02393807", "n04581102", "n02379183", "n04257684", "n10262343", "n10514255", "n12291459", "n12529500", "n12473608", "n11936369", "n12709688", "n13159691", "n12017326", "n02148835", "n12110475", "n12599185", "n09847344", "n12467433", "n04329958", "n01638194", "n02610980", "n04567746", "n03238286", "n10751152", "n12611640", "n12324222", "n04334599", "n12085664", "n09823287", "n02303284", "n09916348", "n03475961", "n09751895", "n01598271", "n10128748", "n01733957", "n02387093", "n13126050", "n03805280", "n12728508", "n10778999", "n01959985", "n03801671", "n12350758", "n10275249", "n03087643", "n01801876", "n11533999", "n03547054", "n02214096", "n11753562", "n12578255", "n01995686", "n10208847", "n04319545", "n12215022", "n04205062", "n12329473", "n04394261", "n03145719", "n11686780", "n11705573", "n03841011", "n12249122", "n03555006", "n12625823", "n02344175", "n01477875", "n01585121", "n11545350", "n09756049", "n04255768", "n02160947", "n01570839", "n03644378", "n03382856", "n09743601", "n03495941", "n09789898", "n02551668", "n09620794", "n03352366", "n11769621", "n03008817", "n09733459", "n02439033", "n09249155", "n03543112", "n02931148", "n10378780", "n04492157", "n12317296", "n10419472", "n12707781", "n10599806", "n03077741", "n11652753", "n12384680", "n12128306", "n09941571", "n03688066", "n03441582", "n10724372", "n03457008", "n03375575", "n01535690", "n00483848", "n01971850", "n02427470", "n12682411", "n02626471", "n04612026", "n12450840", "n10366276", "n12112918", "n03037590", "n12807409", "n03702440", "n02819697", "n01585422", "n10207077", "n09715165", "n03842276", "n03903424", "n13032923", "n02629230", "n02616851", "n03572631", "n09906293", "n10588074", "n12767423", "n14804958", "n11966896", "n02833275", "n02658531", "n00446804", "n12225349", "n04198797", "n11346873", "n01904886", "n03662452", "n13111340", "n03278914", "n03084420", "n04076713", "n11636204", "n10098388", "n00471613", "n07742513", "n12353203", "n09724533", "n01731941", "n13090871", "n12182276", "n12799269", "n12643473", "n09607630", "n04058721", "n09753792", "n10165448", "n11995092", "n03437829", "n10378113", "n10575594", "n09741722", "n09850974", "n10174695", "n00448126", "n12794135", "n10433610", "n11949857", "n10649197", "n01963571", "n12603273", "n13239921", "n03411927", "n12743009", "n12875861", "n02436353", "n12063211", "n10079399", "n12116429", "n01804163", "n04212467", "n12118661", "n10598181", "n10220080", "n13061471", "n10461060", "n09624899", "n12897118", "n03334291", "n04409384", "n10355142", "n12688372", "n01887896", "n04356925", "n03382292", "n09789566", "n12949160", "n03487533", "n12107710", "n07768230", "n10539015", "n09792555", "n09994400", "n11632376", "n11761836", "n12344483", "n03898787", "n02781517", "n12938193", "n12885265", "n12355760", "n04016576", "n10521100", "n10742111", "n04272928", "n03136051", "n09651123", "n03982642", "n03139089", "n11714382", "n10703221", "n02344918", "n09748648", "n07767549", "n09618957", "n10034614", "n02180427", "n12745386", "n05491154", "n04381860", "n12477401", "n02359556", "n09879552", "n02505998", "n03857687", "n04098795", "n10129825", "n12223764", "n10449664", "n02450677", "n02307515", "n12263410", "n04061681", "n02407276", "n13033134", "n09789150", "n03798061", "n02433546", "n12548280", "n03002948", "n03089753", "n02566665", "n02871439", "n03061674", "n01800424", "n10205344", "n04251701", "n12275675", "n11931135", "n10161622", "n12769065", "n01708106", "n12328567", "n09795124", "n09865068", "n02563949", "n12165758", "n12053690", "n02254697", "n02562971", "n11757653", "n11767877", "n10717196", "n11937692", "n00448232", "n12550408", "n10631654", "n01546039", "n03941013", "n12467592", "n12681579", "n02853870", "n02518324", "n02838728", "n03388990", "n02392434", "n06281175", "n02238235", "n01492357", "n12563045", "n10187130", "n12360958", "n02376791", "n10346015", "n03288643", "n01572654", "n12427566", "n01814620", "n04554871", "n09988311", "n02350670", "n10257221", "n03732020", "n12310021", "n04035912", "n02587877", "n04179126", "n02516776", "n12606545", "n09836519", "n10026976", "n03637787", "n04533499", "n04152387", "n02524659", "n09940818", "n12267411", "n12539832", "n12618727", "n09796809", "n02403740", "n03024233", "n11877646", "n09917481", "n13229543", "n11658331", "n12740967", "n12664187", "n11771539", "n03775847", "n03092053", "n10498699", "n09230202", "n04278605", "n02628600", "n03836062", "n12046815", "n02617537", "n10146416", "n12164881", "n03224603", "n03716228", "n10248198", "n01468238", "n10210512", "n12344700", "n12163035", "n03156071", "n04008385", "n01998741", "n13185658", "n03746155", "n02940289", "n12018530", "n02037869", "n04298661", "n11903333", "n12928071", "n13139321", "n10169241", "n03802643", "n10093167", "n07737745", "n01455778", "n03619890", "n12731401", "n04252560", "n10183931", "n04027820", "n03964611", "n02984699", "n12196694", "n06267145", "n03788047", "n04253168", "n02739123", "n13197507", "n03609786", "n04065464", "n12665857", "n12037499", "n03235042", "n10520286", "n10126177", "n11611356", "n09695019", "n03488887", "n11801392", "n10499355", "n10554024", "n04212810", "n03587205", "n03531447", "n09415671", "n09757449", "n11659248", "n03622401", "n04561857", "n12952717", "n04462576", "n02030568", "n02583567", "n10432957", "n09908769", "n12067672", "n10441962", "n04119091", "n11611233", "n09792969", "n02618513", "n04403925", "n10108464", "n03638014", "n09705784", "n09415584", "n03128085", "n02624987", "n10765885", "n09858299", "n01570267", "n10654932", "n10132502", "n10043491", "n10382825", "n01480516", "n03525454", "n09797998", "n04121426", "n02769290", "n02890804", "n04100519", "n01964957", "n12599435", "n11840067", "n13200651", "n12705013", "n07752874", "n11858703", "n10437262", "n10320484", "n12960863", "n12870048", "n03786621", "n01699254", "n10563314", "n04214413", "n03566329", "n10110093", "n12636885", "n04021704", "n03055159", "n10625860", "n12292877", "n12614096", "n11629354", "n11897466", "n11823756", "n03560860", "n10741493", "n02761834", "n10538733", "n12343480", "n01701551", "n12434483", "n04356772", "n03446268", "n09765278", "n04614505", "n02429456", "n10441037", "n12944095", "n10308732", "n03692272", "n03219010", "n10196725", "n12580896", "n02685701", "n03153246", "n11656123", "n01741442", "n10036266", "n02848216", "n11615387", "n04036963", "n04232800", "n10015485", "n03075946", "n11802410", "n02836513", "n01810268", "n03262072", "n12240150", "n04598965", "n11809094", "n10017422", "n12168565", "n03343234", "n04239436", "n12818004", "n02272286", "n12016567", "n09678747", "n11616486", "n04368235", "n01997119", "n12232851", "n02778456", "n02774921", "n12758471", "n12919847", "n10793799", "n03436075", "n07752264", "n09888635", "n12586499", "n10147710", "n03307573", "n01885498", "n12730143", "n03816849", "n02372140", "n03532342", "n04035634", "n12656528", "n11789438", "n10259997", "n10274173", "n11613219", "n04510706", "n09743487", "n13225244", "n02680754", "n12175370", "n01853195", "n04363991", "n11817914", "n02147947", "n03663910", "n02380052", "n02742070", "n03182232", "n04015908", "n09706029", "n02837134", "n12452480", "n12506341", "n11549009", "n01967308", "n04027367", "n03939677", "n12244153", "n02332447", "n11821184", "n03473227", "n10405694", "n12963628", "n10684827", "n03759432", "n12366186", "n12008749", "n13025854", "n02349557", "n09725935", "n10110893", "n12703557", "n12318378", "n12616248", "n11713164", "n02035656", "n10043643", "n02359915", "n09865398", "n12134025", "n10151133", "n03342127", "n12523475", "n12071744", "n01566207", "n10493922", "n09718811", "n10598013", "n01569262", "n13174354", "n12709901", "n01923025", "n11662585", "n13193856", "n10551576", "n04610503", "n04541662", "n10168584", "n00443375", "n02621908", "n03170292", "n13198914", "n11744108", "n10306595", "n04208936", "n04273972", "n11971927", "n03530189", "n04262869", "n11921395", "n01539573", "n10042690", "n12230540", "n12216215", "n02284611", "n11915899", "n10732521", "n12447121", "n13158714", "n12500751", "n03165616", "n12164363", "n13209129", "n02659176", "n10408809", "n12573474", "n04312654", "n10190516", "n03196990", "n04549721", "n02788462", "n04026180", "n07767709", "n03521431", "n09679028", "n03366974", "n10032987", "n02780445", "n04594114", "n12705220", "n02253494", "n10527334", "n09658398", "n11857875", "n09928451", "n02185481", "n10253479", "n12096089", "n13112035", "n10316862", "n11766432", "n03781594", "n04425977", "n11791569", "n12014085", "n03957762", "n12049282", "n12525168", "n06272803", "n04401949", "n04506402", "n01961234", "n04045787", "n11903671", "n09357346", "n12107191", "n04288272", "n02909165", "n03659686", "n12270460", "n02532272", "n10249459", "n10028402", "n12177455", "n12016777", "n04268142", "n10300654", "n13196003", "n12201580", "n03696568", "n13187367", "n11662128", "n12635532", "n04605057", "n02089468", "n04451318", "n11645163", "n04164002", "n02313360", "n12519563", "n12055516", "n04083800", "n02897820", "n01323493", "n12727518", "n12392549", "n10000294", "n10506336", "n04024274", "n11710987", "n12529220", "n01799679", "n04486616", "n09213434", "n02961225", "n04506895", "n11639306", "n03261263", "n12280364", "n04317976", "n02876084", "n12499163", "n01884834", "n01733214", "n12854600", "n12599661", "n11716698", "n11769176", "n00446632", "n03219483", "n04239333", "n12968309", "n09673091", "n13214485", "n09784043", "n06271778", "n01793085", "n04559023", "n02646667", "n10400003", "n13103023", "n04091693", "n02451125", "n10123122", "n12567950", "n10343554", "n02553028", "n11950686", "n12512294", "n02080713", "n02103181", "n06275471", "n12184912", "n04566756", "n09715427", "n02149420", "n11944196", "n03726516", "n04099175", "n10051026", "n12141495", "n02047411", "n03108455", "n04112430", "n12294542", "n12012253", "n11949015", "n12435649", "n04573625", "n03255167", "n10734963", "n02015797", "n10068234", "n01792429", "n02937958", "n10390600", "n10308504", "n13213066", "n10304086", "n02616128", "n03113835", "n10297531", "n10283366", "n02360933", "n02535080", "n10033572", "n10688811", "n11603835", "n10712690", "n10456696", "n12907057", "n11824747", "n03718699", "n03251932", "n04432043", "n10789709", "n10345422", "n01595974", "n01457852", "n10401204", "n12403513", "n02021281", "n03546112", "n09853541", "n12013701", "n04426427", "n02136285", "n03707597", "n02786611", "n04143365", "n02657694", "n03924069", "n02668613", "n02570838", "n12310349", "n12049562", "n02252226", "n03046029", "n12599874", "n12004987", "n02604954", "n12836508", "n02604480", "n10417424", "n12771192", "n09846894", "n09772330", "n12043836", "n12516828", "n13163553", "n12158443", "n03333349", "n03401129", "n03158186", "n03968581", "n12481150", "n03875218", "n09713108", "n11862835", "n11734698", "n09875979", "n02559383", "n09820044", "n01553527", "n02944075", "n02592055", "n02310585", "n09226869", "n12162181", "n11934239", "n09667358", "n12236977", "n02595339", "n12266644", "n02735361", "n10667863", "n02746008", "n12318782", "n04415815", "n03765467", "n02345078", "n10344121", "n11549779", "n13228017", "n11995396", "n03842754", "n10097262", "n03538542", "n04180063", "n03884778", "n03012644", "n02846260", "n10763620", "n04612840", "n11979715", "n12658715", "n12794568", "n12814857", "n10064831", "n03809802", "n12366870", "n11871059", "n02227247", "n02404573", "n10579549", "n02922461", "n12533190", "n04402057", "n12297846", "n04527648", "n12414449", "n02034971", "n03425769", "n02547733", "n07739344", "n02245111", "n03805933", "n02301935", "n01544208", "n04155735", "n12647560", "n03148808", "n12299640", "n03393017", "n02223520", "n10483138", "n04535370", "n05266879", "n04215800", "n10276942", "n03915900", "n04458201", "n03194297", "n02901114", "n10290422", "n03244047", "n04212165", "n10801802", "n12762049", "n04394630", "n09970192", "n12118414", "n10105906", "n12155009", "n10457903", "n09703344", "n02747063", "n12338258", "n10145774", "n03261019", "n02413824", "n09871681", "n12889713", "n10117017", "n04414199", "n11757190", "n04542474", "n04139395", "n04441790", "n01994910", "n11972291", "n10624310", "n03222857", "n03916289", "n12007406", "n04369618", "n06272290", "n11861853", "n12840502", "n12525753", "n03726233", "n12343753", "n04075291", "n12727960", "n03438780", "n10006748", "n09289331", "n11687432", "n07814634", "n01815036", "n12921660", "n09980458", "n03166120", "n04413969", "n04534359", "n10334009", "n04098169", "n10166394", "n03708962", "n01576358", "n04193179", "n03811847", "n04315828", "n07757312", "n04482297", "n12649317", "n09337253", "n10332953", "n11948264", "n03619050", "n10739135", "n03996004", "n09937688", "n03693707", "n04268418", "n02589062", "n10614629", "n01839086", "n03707171", "n03885028", "n10456138", "n03597317", "n11615026", "n10467179", "n09835348", "n03129471", "n12541157", "n10617024", "n09692125", "n12980080", "n10275395", "n04175039", "n10661002", "n12275317", "n10063919", "n12741792", "n09972458", "n10556033", "n10084295", "n03909160", "n02520525", "n12936826", "n02591330", "n10409752", "n01814921", "n10731732", "n12720354", "n12679876", "n10400618", "n11713763", "n09731436", "n10397001", "n10251329", "n10791221", "n10439373", "n10613996", "n03733547", "n12756457", "n02930339", "n09934337", "n10312491", "n07758125", "n01569060", "n04407257", "n09869578", "n07774182", "n12340581", "n10313724", "n02501923", "n01997825", "n12253487", "n11623967", "n04423687", "n10280598", "n11728769", "n03401721", "n12882158", "n09942970", "n01654083", "n10214390", "n10018861", "n12639584", "n01322221", "n02969527", "n04280259", "n03497352", "n03715114", "n09736485", "n09712448", "n02430830", "n04032936", "n03148324", "n03787523", "n12047345", "n04206570", "n10437014", "n02596252", "n13104059", "n04549919", "n07775050", "n02878628", "n02389559", "n03462315", "n12815668", "n02523877", "n12066018", "n03272940", "n02749670", "n04318787", "n02262178", "n10784544", "n12823859", "n10522324", "n09269341", "n09662661", "n04359124", "n02873520", "n12036226", "n03080633", "n04226537", "n04540397", "n09781504", "n02974348", "n02043063", "n02900459", "n02966068", "n12481458", "n10690421", "n10403876", "n01751215", "n01791388", "n10493419", "n04528968", "n10426454", "n04345787", "n02731251", "n10227793", "n04236935", "n02502006", "n02405302", "n03862379", "n11849983", "n10414865", "n02820085", "n12650915", "n01579149", "n04154340", "n04472726", "n02648625", "n02241426", "n12559518", "n12850906", "n02604157", "n12027222", "n04244379", "n09751622", "n03694949", "n11695599", "n02477329", "n10652605", "n10395390", "n01574045", "n02557909", "n10732010", "n09848110", "n02412700", "n10266328", "n05218119", "n10145340", "n12433769", "n02795978", "n02874537", "n13161151", "n04557308", "n09868899", "n12753245", "n09990690", "n12073991", "n10719807", "n11625391", "n10356450", "n11647306", "n11935627", "n09961331", "n10086383", "n12515393", "n10686694", "n10062275", "n13219422", "n03020034", "n03908456", "n09801275", "n12161744", "n12092262", "n12939282", "n01793715", "n01821869", "n09618880", "n02378755", "n09871095", "n10397392", "n10509810", "n02927887", "n10362003", "n13083023", "n01758895", "n02359667", "n02854378", "n10646032", "n03520493", "n00463543", "n10596899", "n03850053", "n04267435", "n10284965", "n02793684", "n13036312", "n12916511", "n12046428", "n10575787", "n12553742", "n11764814", "n01892744", "n11996677", "n01462544", "n01612955", "n02931417", "n04134523", "n01666228", "n01571410", "n12339831", "n09809279", "n04231905", "n02354781", "n02249134", "n04561422", "n12464128", "n09644152", "n03324629", "n10427223", "n03009269", "n02059852", "n12224978", "n01494041", "n03418402", "n04511002", "n04385536", "n03431570", "n04099003", "n10634990", "n02630739", "n12543639", "n03303669", "n03822171", "n07756838", "n03592669", "n04420024", "n02062430", "n12755387", "n03182912", "n09696585", "n01649412", "n03279804", "n02515214", "n11688069", "n04293119", "n03767966", "n03146560", "n09668199", "n12078747", "n03527149", "n02571810", "n12247202", "n10160280", "n12834938", "n09649067", "n12805561", "n12856479", "n03703945", "n02538216", "n13132486", "n12607456", "n03514894", "n13092240", "n11611758", "n02622955", "n04278932", "n01589718", "n00454983", "n09695514", "n12818966", "n12068138", "n02925107", "n04171459", "n00445685", "n02714535", "n11725311", "n11928858", "n06276902", "n09467696", "n03736269", "n02772101", "n03795269", "n12835331", "n02237868", "n02252972", "n01884203", "n02179340", "n12091550", "n02252799", "n12229111", "n11852531", "n01747285", "n12711596", "n12661045", "n03195332", "n12231709", "n01493541", "n04609811", "n12033139", "n06883725", "n02853745", "n09779461", "n12956588", "n10620758", "n01680655", "n02919890", "n10154601", "n12032429", "n12335800", "n13224922", "n10359546", "n11885856", "n12270278", "n10727016", "n10420507", "n03730334", "n12647893", "n10722029", "n02371344", "n12876899", "n10674713", "n12516584", "n03937931", "n03957420", "n00456465", "n11682659", "n12327846", "n12682668", "n11740414", "n10094782", "n10174971", "n03041265", "n12622875", "n12570972", "n13108323", "n10152616", "n03906463", "n02390834", "n02623445", "n10178077", "n02405799", "n03896526", "n04442582", "n04269822", "n09635534", "n01670535", "n01790711", "n02627532", "n01740885", "n11675404", "n00443231", "n10304914", "n02409870", "n09653144", "n01585715", "n03033362", "n12822955", "n02576906", "n10556704", "n03236423", "n12523141", "n10185148", "n11639084", "n07768139", "n02567334", "n12647231", "n12414932", "n11677902", "n02239528", "n09718936", "n11989393", "n11553522", "n03629520", "n03932080", "n10299125", "n12338034", "n04117639", "n03220692", "n12201331", "n04312756", "n01745902", "n11972759", "n12389932", "n12172906", "n01553762", "n03467887", "n11882821", "n10342992", "n03829857", "n02387346", "n13221529", "n13174670", "n01622483", "n04234455", "n03256472", "n09710041", "n11754893", "n03928994", "n11959259", "n09622049", "n03891538", "n11609862", "n03068181", "n13141972", "n10672540", "n10604380", "n10639817", "n11628456", "n03269203", "n04401578", "n11631985", "n03072682", "n12719684", "n10507565", "n11940006", "n03268918", "n02918964", "n03086580", "n03523134", "n10101308", "n03265754", "n04366116", "n13112201", "n09295946", "n12836212", "n12468719", "n10783734", "n11855274", "n03036866", "n12352990", "n03712887", "n02770585", "n00442981", "n03500557", "n00449517", "n01565599", "n10410996", "n12379531", "n04094859", "n09833751", "n03349367", "n03124590", "n02549248", "n03059366", "n01475940", "n03324814", "n10618465", "n04095109", "n03320845", "n12586989", "n03863657", "n02307325", "n03684611", "n10734741", "n12460146", "n04317063", "n02813399", "n09689435", "n12588320", "n12024445", "n02385580", "n12432356", "n11614713", "n10483799", "n12185254", "n03822361", "n02286425", "n12275489", "n12176453", "n03410423", "n13141141", "n03470629", "n03451711", "n03712337", "n09344724", "n12484244", "n03034244", "n02238594", "n03991202", "n03047941", "n03601442", "n10242328", "n10402709", "n11874081", "n04583212", "n12086012", "n03800563", "n10047459", "n10407954", "n04361937", "n04063373", "n12380761", "n04138131", "n11709205", "n11987349", "n04320598", "n12949361", "n03191776", "n01830042", "n02345600", "n00455173", "n02122810", "n01782209", "n13108662", "n04178190", "n09255070", "n04103206", "n07752514", "n12015959", "n10525436", "n03614782", "n03494706", "n12672289", "n02304797", "n10570019", "n02987047", "n09741074", "n02292692", "n10253122", "n12776774", "n03779000", "n01445593", "n04341133", "n12274358", "n01546506", "n12518481", "n03236217", "n01840775", "n02520810", "n10260800", "n03865371", "n11758799", "n10596517", "n12778605", "n12848499", "n12728164", "n09846469", "n02631475", "n12975804", "n04062428", "n12776558", "n09745229", "n03767112", "n02264232", "n10104064", "n13157684", "n11950877", "n03254625", "n03267468", "n03336742", "n12222493", "n15102455", "n04583967", "n03809686", "n10034201", "n03902756", "n01771100", "n03505504", "n10169147", "n10754189", "n03973402", "n11865429", "n09984960", "n03677115", "n02829596", "n10174589", "n12143215", "n02041678", "n03524150", "n04463679", "n11783162", "n12002428", "n10536134", "n10700640", "n09438844", "n09830629", "n10020807", "n04491388", "n04327682", "n01321770", "n12871272", "n09681973", "n03120778", "n12253664", "n03478907", "n02937010", "n10477713", "n02097967", "n09750282", "n03330002", "n11620673", "n02953552", "n02044778", "n12922458", "n01887474", "n01876667", "n03505133", "n12562577", "n11722036", "n11625003", "n12829582", "n04395024", "n10502046", "n02949084", "n12072210", "n04001661", "n03633341", "n02512752", "n10750031", "n09894909", "n12361560", "n09774167", "n11809594", "n02476870", "n10076483", "n04234260", "n12276110", "n03518829", "n12727101", "n04506506", "n12763529", "n10450038", "n03030557", "n02286654", "n03393199", "n12414035", "n09213565", "n03341297", "n12713866", "n11937360", "n04267985", "n12922119", "n10330593", "n03369407", "n12138110", "n12183452", "n10114476", "n09858733", "n12882779", "n09980805", "n04541136", "n11786131", "n03213014", "n07759194", "n04476116", "n10138472", "n10560106", "n01572328", "n04222307", "n12031388", "n11663263", "n12579822", "n03193107", "n02559144", "n03039259", "n02059541", "n03234164", "n03560430", "n04241249", "n12773651", "n12543186", "n12863234", "n02351343", "n09658921", "n04051439", "n12921499", "n02828115", "n11552806", "n03244231", "n12554911", "n04573832", "n02470325", "n12948495", "n05262422", "n13213397", "n01709876", "n01780696", "n10675010", "n03389889", "n03518631", "n01916388", "n11954798", "n09912907", "n10634464", "n03736064", "n09711132", "n03695957", "n07750586", "n12129738", "n01515217", "n11930203", "n03114379", "n10514429", "n10208189", "n02699770", "n04164406", "n02530637", "n09677427", "n12475774", "n04035748", "n12686496", "n12320806", "n09769929", "n03020416", "n09930876", "n03797264", "n11939180", "n10514784", "n05261310", "n12916179", "n11776234", "n13132156", "n12597798", "n09737453", "n04437380", "n10743124", "n11935187", "n06616216", "n03383562", "n04315342", "n09985978", "n11782761", "n12245885", "n10426630", "n04410663", "n04430605", "n04421582", "n04316924", "n03343047", "n13202125", "n11873182", "n13052248", "n04271891", "n10411356", "n09967063", "n13102775", "n03087245", "n04142434", "n12146654", "n12695975", "n02779609", "n10315456", "n10358032", "n04220805", "n03055670", "n03564849", "n01569566", "n07751858", "n00440747", "n04135710", "n02631041", "n12499979", "n11626585", "n12513613", "n10661216", "n02136794", "n02662825", "n04032603", "n11668117", "n12597134", "n03768132", "n10098245", "n12163279", "n10280674", "n11872324", "n03119203", "n09330378", "n01542168", "n02631628", "n03448956", "n03986224", "n09846142", "n11547855", "n11894558", "n11806814", "n01479820", "n11801665", "n02571167", "n04198015", "n12992177", "n10341446", "n03717447", "n10464052", "n11855842", "n10624074", "n12413301", "n07769465", "n10325549", "n10343355", "n04590263", "n12462221", "n04301760", "n04348070", "n12634429", "n12576695", "n02045369", "n10572889", "n00444937", "n12124627", "n09727826", "n02242455", "n12233249", "n10337488", "n10132035", "n03462747", "n11619845", "n02523427", "n01840120", "n02767665", "n12858871", "n13123309", "n02300554", "n03292603", "n12369309", "n03148518", "n03005147", "n04093157", "n02353861", "n09777870", "n12540647", "n10123844", "n11956348", "n03372549", "n11933728", "n11997160", "n10122300", "n12742878", "n03501152", "n10036692", "n12729023", "n04067818", "n11805544", "n12324558", "n13147386", "n03376938", "n12297110", "n03452594", "n07772935", "n04354026", "n04070207", "n12187891", "n02379908", "n12397431", "n12178129", "n02412440", "n03762238", "n09716047", "n03516647", "n10505942", "n04082562", "n12786836", "n12499757", "n12561309", "n02287799", "n10504090", "n00017222", "n03420345", "n13091982", "n12623818", "n03367545", "n10317500", "n03814727", "n13148208", "n12321077", "n12574470", "n03784139", "n02473983", "n03116163", "n10159533", "n02379630", "n02942349", "n03340009", "n09670909", "n03434188", "n10747119", "n03465718", "n02865931", "n00326094", "n12093885", "n03495671", "n03164192", "n02386141", "n09896170", "n12010628", "n02477516", "n01758757", "n01323155", "n04593185", "n10202763", "n01841943", "n10159289", "n03469031", "n12436090", "n10644598", "n12677331", "n03412511", "n02831595", "n12146488", "n12240477", "n09391644", "n10015792", "n02803539", "n11728945", "n10383816", "n04178668", "n12453186", "n01484562", "n10327143", "n02970685", "n12570394", "n09896311", "n12816942", "n01549430", "n11801891", "n10067011", "n12034384", "n12092930", "n13188096", "n10590903", "n04306080", "n04189816", "n03209359", "n12713521", "n12322099", "n03171228", "n02886434", "n10400437", "n02321170", "n03426574", "n10192839", "n10576676", "n13199970", "n03437184", "n04294614", "n10562283", "n04449700", "n12700088", "n01814217", "n02934168", "n02987950", "n09817174", "n04142731", "n12766869", "n12258885", "n02650541", "n12241880", "n12620969", "n10419785", "n10200246", "n02082056", "n09706255", "n01826844", "n10189278", "n03545470", "n09743792", "n09866817", "n09610255", "n02505063", "n02179192", "n02663485", "n04597400", "n01721174", "n04254450", "n03639675", "n12420535", "n02643316", "n09988493", "n01615458", "n10422405", "n03531982", "n11794024", "n12771890", "n01543175", "n03651843", "n10019406", "n00468299", "n03927091", "n03686130", "n10376890", "n12860365", "n10299875", "n02834642", "n12261571", "n03066359", "n10723230", "n04604806", "n03641569", "n11937023", "n10673776", "n03121190", "n09855433", "n04360798", "n09730077", "n09902353", "n12031927", "n11959862", "n04517999", "n02255391", "n11955153", "n11909864", "n00454395", "n02561937", "n09901337", "n10348526", "n12723610", "n10358575", "n03036244", "n09842288", "n11870044", "n12981443", "n02358390", "n12443323", "n12908645", "n03989199", "n03669534", "n12403276", "n03010656", "n12199982", "n12562141", "n10262655", "n11975254", "n02061560", "n09734185", "n12462032", "n12095412", "n12148757", "n02255023", "n02588945"]}
