# Supplementary material for: Semantic-visual shared knowledge graph for zero-shot learning
Source: PeerJ Comput Sci. 2023 Mar 22;9:e1260. doi: 10.7717/peerj-cs.1260 (PMC10280465; doi:10.7717/peerj-cs.1260)
Supplement: Supplemental Information 1 [file peerj-cs-09-1260-s001.zip › svkg-main/datasets/split/monkey-split.json]

{"train": ["n02480495", "n02480855", "n02481823", "n02483362", "n02483708", "n02484975", "n02486261", "n02486410", "n02487347", "n02488291", "n02488702", "n02489166", "n02490219", "n02492035", "n02492660", "n02493509", "n02493793", "n02494079", "n02500267"], "test": ["n02469914", "n02470238", "n02470325", "n02470899", "n02471300", "n02471762", "n02480153", "n02481103", "n02481235", "n02481366", "n02481500", "n02482060", "n02482286", "n02482474", "n02482650", "n02483092", "n02484322", "n02484473", "n02485225", "n02485371", "n02485536", "n02485688", "n02485988", "n02486657", "n02486908", "n02487079", "n02487547", "n02487675", "n02487847", "n02488003", "n02488415", "n02488894", "n02489589", "n02490597", "n02490811", "n02491107", "n02491329", "n02491474", "n02492356", "n02492948", "n02493224", "n02494383", "n02496052", "n02496913", "n02498153", "n02498743", "n02499022", "n02499316", "n02499568", "n02499808", "n02500596"]}
