# Supplementary material for: Semantic-visual shared knowledge graph for zero-shot learning
Source: PeerJ Comput Sci. 2023 Mar 22;9:e1260. doi: 10.7717/peerj-cs.1260 (PMC10280465; doi:10.7717/peerj-cs.1260)
Supplement: Supplemental Information 1 [file peerj-cs-09-1260-s001.zip › svkg-main/datasets/split/snake-split.json]

{"train": ["n01728572", "n01728920", "n01729322", "n01729977", "n01734418", "n01735189", "n01737021", "n01739381", "n01740131", "n01742172", "n01744401", "n01748264", "n01749939", "n01751748", "n01753488", "n01755581", "n01756291"], "test": ["n01655344", "n01726692", "n01727646", "n01728266", "n01729672", "n01730185", "n01730307", "n01730563", "n01730812", "n01730960", "n01731137", "n01731277", "n01731545", "n01731764", "n01731941", "n01732093", "n01732244", "n01732614", "n01732789", "n01732989", "n01733214", "n01733466", "n01733757", "n01733957", "n01734104", "n01734637", "n01734808", "n01735439", "n01735577", "n01735728", "n01736032", "n01736375", "n01736796", "n01737472", "n01737728", "n01737875", "n01738065", "n01738306", "n01738601", "n01738731", "n01739094", "n01739647", "n01739871", "n01740551", "n01740885", "n01741232", "n01741442", "n01741562", "n01741943", "n01742447", "n01742821", "n01743086", "n01743605", "n01743936", "n01744100", "n01744270", "n01744555", "n01745125", "n01745484", "n01745902", "n01746191", "n01746359", "n01746952", "n01747285", "n01747589", "n01747885", "n01748389", "n01748686", "n01748906", "n01749244", "n01749582", "n01749742", "n01750167", "n01750437", "n01750743", "n01751036", "n01751215", "n01751472", "n01752165", "n01752585", "n01752736", "n01753032", "n01753180", "n01753959", "n01754370", "n01754533", "n01754876", "n01755740", "n01755952", "n01756089", "n01756508", "n01756733", "n01756916", "n01757115", "n01757343", "n01757677", "n01757901", "n01758141"]}
