# Supplementary material for: Semantic-visual shared knowledge graph for zero-shot learning
Source: PeerJ Comput Sci. 2023 Mar 22;9:e1260. doi: 10.7717/peerj-cs.1260 (PMC10280465; doi:10.7717/peerj-cs.1260)
Supplement: Supplemental Information 1 [file peerj-cs-09-1260-s001.zip › svkg-main/map/utils.py]

import os
import os.path as osp
import shutil

import numpy as np
import scipy.sparse as sp
import torch


def ensure_path(path):
    if osp.exists(path):
        if input('{} exists, remove? ([y]/n)'.format(path)) != 'n':
            shutil.rmtree(path)
            os.mkdir(path)
    else:
        os.mkdir(path)


def set_gpu(gpu):
    os.environ['CUDA_VISIBLE_DEVICES'] = gpu
    print('using gpu {}'.format(gpu))

def pick_vectors(dic, wnids, is_tensor=False):
    o = next(iter(dic.values()))
    dim = len(o)
    ret = []
    for wnid in wnids:
        v = dic.get(wnid)
        if v is None:
            if not is_tensor:
                v = [0] * dim
                v = v.cuda()
            else:
                v = torch.zeros(dim)
                v = v.cuda()
        ret.append(v)
    if not is_tensor:
        ret = ret.cuda()
        return torch.FloatTensor(ret)
    else:
        return torch.stack(ret)


def l2_loss(a, b):
    return ((a - b)**2).sum() / (len(a) * 2)


def normalize(mx):
    """Row-normalize sparse matrix."""
    rowsum = np.array(mx.sum(1))
    r_inv = np.power(rowsum, -1).flatten()
    r_inv[np.isinf(r_inv)] = 0.
    r_mat_inv = sp.diags(r_inv)
    mx = r_mat_inv.dot(mx)
    return mx

def spm_to_tensor(sparse_mx):
    sparse_mx = sparse_mx.tocoo().astype(np.float32)
    indices = torch.from_numpy(np.vstack(
            (sparse_mx.row/1.0, sparse_mx.col/1.0))).long()
    values = torch.from_numpy(sparse_mx.data)
    shape = torch.Size(sparse_mx.shape)
    return torch.sparse.FloatTensor(indices, values, shape)
